# Supplementary material for: 2,2′-(1,10-Phenanthrolin-2-ylimino)di­ethanol
Source: Acta Crystallogr Sect E Struct Rep Online. 2009 Feb 18;65(Pt 3):o541. doi: 10.1107/S1600536809004929 (PMC2968642; doi:10.1107/S1600536809004929)
Supplement: Supplementary file 1 [file e-65-0o541-sup1.cif]

##############################################################################
###                                                                        ###
###        Electronic paper (Acta Crystallographica Section E)             ###
###                                                                        ###
##############################################################################
#                                                                            #
# This CIF contains the data in a paper accepted for publication in Acta     #
# Crystallographica Section E. It conforms to the requirements of Notes      #
# for Authors for Section E, and has been peer reviewed under the auspices   #
# of the IUCr Commission on Journals.                                        #
#                                                                            #
# Full details of the Crystallographic Information File format               #
# are given in the paper "The Crystallographic Information File (CIF):       #
# a New Standard Archive File for Crystallography" by S. R. Hall, F. H.      #
# Allen and I. D. Brown [Acta Cryst. (1991), A47, 655-685].                  #
#                                                                            #
# The current version of the core CIF dictionary is obtainable from          #
# ftp://ftp.iucr.org/pub/cif_core.dic. The current version number is 2.4.    #
#                                                                            #
# Software is freely available for graphical display of the structure(s) in  #
# this CIF.  For information consult the CIF home page http://www.iucr.org/  #
# cif/home.html                                                              #
#                                                                            #
# This file may be used for bona fide research purposes within the           #
# scientific community so long as proper attribution is given to the journal # 
# article from which it was obtained.                                        #
#                                                                            #
##############################################################################
                                             
data_I
_audit_creation_method     SHELXL-97
_chemical_name_systematic
;
2,2'-(1,10-Phenanthrolin-2-ylimino)diethanol
;
_chemical_name_common     ?
_chemical_formula_moiety     'C16 H17 N3 O2'
_chemical_formula_sum     'C16 H17 N3 O2'
_chemical_formula_iupac     'C16 H17 N3 O2'
_chemical_formula_weight     283.33
_chemical_melting_point     ?
_symmetry_cell_setting     'Monoclinic'
_symmetry_space_group_name_H-M     'P 21/c'
_symmetry_space_group_name_Hall     '-P 2ybc'
loop_
    _symmetry_equiv_pos_as_xyz
    'x, y, z'
    '-x, y+1/2, -z+1/2'
    '-x, -y, -z'
    'x, -y-1/2, z-1/2'
_cell_length_a     4.8480(10)
_cell_length_b     14.854(3)
_cell_length_c     18.858(4)
_cell_angle_alpha     90.00
_cell_angle_beta     93.523(3)
_cell_angle_gamma     90.00
_cell_volume     1355.5(5)
_cell_formula_units_Z     4
_cell_measurement_reflns_used     2381
_cell_measurement_theta_min     2.562
_cell_measurement_theta_max     27.2615
_cell_measurement_temperature     298(2)
_exptl_crystal_description     block
_exptl_crystal_colour     yellow
_exptl_crystal_size_max     0.54
_exptl_crystal_size_mid     0.32
_exptl_crystal_size_min     0.20
_exptl_crystal_density_diffrn     1.388
_exptl_crystal_density_meas     ?
_exptl_crystal_density_method     'not measured'
_exptl_crystal_F_000     600
_exptl_absorpt_coefficient_mu     0.094
_exptl_absorpt_correction_type     multi-scan
_exptl_absorpt_process_details     '(SADABS; Sheldrick, 1996)'
_exptl_absorpt_correction_T_min     0.9510
_exptl_absorpt_correction_T_max     0.9815
_exptl_special_details
;
;
_diffrn_ambient_temperature     298(2)
_diffrn_radiation_type     MoK\a
_diffrn_radiation_wavelength     0.71073
_diffrn_radiation_source     'fine-focus sealed tube'
_diffrn_radiation_monochromator     graphite
_diffrn_measurement_device_type     'Bruker SMART APEX CCD'
_diffrn_measurement_method     '\f and \w'
_diffrn_detector_area_resol_mean     ?
_diffrn_reflns_number     7520
_diffrn_reflns_av_R_equivalents     0.0295
_diffrn_reflns_av_sigmaI/netI     0.0326
_diffrn_reflns_theta_min     1.75
_diffrn_reflns_theta_max     26.49
_diffrn_reflns_theta_full     26.49
_diffrn_measured_fraction_theta_max     0.988
_diffrn_measured_fraction_theta_full     0.988
_diffrn_reflns_limit_h_min     -5
_diffrn_reflns_limit_h_max     6
_diffrn_reflns_limit_k_min     -12
_diffrn_reflns_limit_k_max     18
_diffrn_reflns_limit_l_min     -23
_diffrn_reflns_limit_l_max     23
_diffrn_standards_number     ?
_diffrn_standards_interval_count     ?
_diffrn_standards_interval_time     ?
_diffrn_standards_decay_%     ?
_refine_special_details
;
Refinement of <i>F</i>^2^ against ALL reflections. The weighted <i>R</i>-factor
<i>wR</i> and goodness of fit <i>S</i> are based on <i>F</i>^2^, conventional
<i>R</i>-factors <i>R</i> are based on <i>F</i>, with <i>F</i> set to zero for
negative <i>F</i>^2^. The threshold expression of <i>F</i>^2^ >
\s(<i>F</i>^2^) is used only for calculating <i>R</i>-factors(gt) <i>etc</i>.
and is not relevant to the choice of reflections for refinement.
<i>R</i>-factors based on <i>F</i>^2^ are statistically about twice as large
as those based on <i>F</i>, and <i>R</i>- factors based on ALL data will be
even larger.
;
_reflns_number_total     2765
_reflns_number_gt     2149
_reflns_threshold_expression     I>2\s(I)
_refine_ls_structure_factor_coef     Fsqd
_refine_ls_matrix_type     full
_refine_ls_R_factor_all     0.0600
_refine_ls_R_factor_gt     0.0466
_refine_ls_wR_factor_gt     0.1259
_refine_ls_wR_factor_ref     0.1324
_refine_ls_goodness_of_fit_ref     1.025
_refine_ls_restrained_S_all     1.025
_refine_ls_number_reflns     2765
_refine_ls_number_parameters     190
_refine_ls_number_restraints     0
_refine_ls_hydrogen_treatment     constr
_refine_ls_weighting_scheme     calc
_refine_ls_weighting_details
          'calc w=1/[\s^2^(Fo^2^)+(0.0762P)^2^+0.108P] where P=(Fo^2^+2Fc^2^)/3'
_atom_sites_solution_hydrogens     geom
_atom_sites_solution_primary     direct
_atom_sites_solution_secondary     difmap
_refine_ls_shift/su_max     0.008
_refine_ls_shift/su_mean     0.001
_refine_diff_density_max     0.243
_refine_diff_density_min     -0.159
_refine_ls_extinction_method     none
_refine_ls_extinction_coef     ?
loop_
    _atom_type_symbol
    _atom_type_description
    _atom_type_scat_dispersion_real
    _atom_type_scat_dispersion_imag
    _atom_type_scat_source
    'C' 'C' 0.0033 0.0000
                         'International Tables Vol C Tables 4.2.6.8 and 6.1.1.4'
    'H' 'H' 0.0000 0.0000
                         'International Tables Vol C Tables 4.2.6.8 and 6.1.1.4'
    'N' 'N' 0.0061 0.0000
                         'International Tables Vol C Tables 4.2.6.8 and 6.1.1.4'
    'O' 'O' 0.0106 0.0000
                         'International Tables Vol C Tables 4.2.6.8 and 6.1.1.4'
_computing_data_collection     'SMART (Bruker, 1997)'
_computing_cell_refinement     'SAINT (Bruker, 1997)'
_computing_data_reduction     'SAINT (Bruker, 1997)'
_computing_structure_solution     'SHELXTL (Sheldrick, 2008)'
_computing_structure_refinement     'SHELXTL (Sheldrick, 2008)'
_computing_molecular_graphics     'SHELXTL (Sheldrick, 2008)'
_computing_publication_material     'SHELXTL (Sheldrick, 2008)'
loop_
    _atom_site_type_symbol
    _atom_site_label
    _atom_site_fract_x
    _atom_site_fract_y
    _atom_site_fract_z
    _atom_site_U_iso_or_equiv
    _atom_site_adp_type
    _atom_site_calc_flag
    _atom_site_refinement_flags
    _atom_site_occupancy
    _atom_site_disorder_assembly
    _atom_site_disorder_group
    C C1 -0.1483(3) 0.89542(10) 0.18581(7) 0.0333(3) Uani d . 1 . .
    C C2 -0.2322(3) 0.81999(11) 0.22608(8) 0.0408(4) Uani d . 1 . .
    H H2 -0.3697 0.7814 0.2077 0.049 Uiso calc R 1 . .
    C C3 -0.1090(4) 0.80542(11) 0.29126(8) 0.0439(4) Uani d . 1 . .
    H H3 -0.1645 0.7569 0.3181 0.053 Uiso calc R 1 . .
    C C4 0.1020(3) 0.86265(10) 0.31895(8) 0.0391(4) Uani d . 1 . .
    C C5 0.1770(3) 0.93444(10) 0.27517(7) 0.0336(3) Uani d . 1 . .
    C C6 0.3910(3) 0.99566(10) 0.30193(7) 0.0356(4) Uani d . 1 . .
    C C7 0.5185(3) 0.98199(12) 0.37060(8) 0.0460(4) Uani d . 1 . .
    C C8 0.4363(4) 0.90765(14) 0.41232(9) 0.0597(5) Uani d . 1 . .
    H H8 0.5227 0.8980 0.4571 0.072 Uiso calc R 1 . .
    C C9 0.2361(4) 0.85156(13) 0.38776(9) 0.0553(5) Uani d . 1 . .
    H H9 0.1833 0.8043 0.4163 0.066 Uiso calc R 1 . .
    C C10 0.7237(4) 1.04302(14) 0.39446(10) 0.0593(5) Uani d . 1 . .
    H H10 0.8122 1.0362 0.4393 0.071 Uiso calc R 1 . .
    C C11 0.7935(4) 1.11242(14) 0.35196(11) 0.0598(5) Uani d . 1 . .
    H H11 0.9289 1.1536 0.3673 0.072 Uiso calc R 1 . .
    C C12 0.6584(4) 1.12040(12) 0.28535(10) 0.0494(4) Uani d . 1 . .
    H H12 0.7079 1.1679 0.2567 0.059 Uiso calc R 1 . .
    C C13 -0.1736(3) 0.99054(11) 0.08028(7) 0.0387(4) Uani d . 1 . .
    H H13A -0.2437 0.9841 0.0313 0.046 Uiso calc R 1 . .
    H H13B 0.0264 0.9875 0.0811 0.046 Uiso calc R 1 . .
    C C14 -0.2546(3) 1.08165(11) 0.10638(8) 0.0402(4) Uani d . 1 . .
    H H14A -0.1674 1.0912 0.1535 0.048 Uiso calc R 1 . .
    H H14B -0.1856 1.1273 0.0752 0.048 Uiso calc R 1 . .
    C C15 -0.4906(3) 0.85897(10) 0.08751(8) 0.0392(4) Uani d . 1 . .
    H H15A -0.6007 0.8955 0.0538 0.047 Uiso calc R 1 . .
    H H15B -0.6107 0.8389 0.1236 0.047 Uiso calc R 1 . .
    C C16 -0.3880(4) 0.77747(11) 0.04926(8) 0.0465(4) Uani d . 1 . .
    H H16A -0.3010 0.7366 0.0840 0.056 Uiso calc R 1 . .
    H H16B -0.5452 0.7465 0.0262 0.056 Uiso calc R 1 . .
    N N1 0.4640(3) 1.06489(9) 0.25999(7) 0.0415(3) Uani d . 1 . .
    N N2 0.0550(2) 0.94980(8) 0.20978(6) 0.0333(3) Uani d . 1 . .
    N N3 -0.2733(3) 0.91507(8) 0.12111(6) 0.0374(3) Uani d . 1 . .
    O O1 -0.5458(2) 1.09241(8) 0.10935(6) 0.0499(3) Uani d . 1 . .
    H H4 -0.5826 1.0760 0.1499 0.075 Uiso d R 1 . .
    O O2 -0.1971(3) 0.79774(9) -0.00230(6) 0.0586(4) Uani d . 1 . .
    H H5 -0.2838 0.8313 -0.0377 0.088 Uiso d R 1 . .
loop_
    _atom_site_aniso_label
    _atom_site_aniso_U_11
    _atom_site_aniso_U_22
    _atom_site_aniso_U_33
    _atom_site_aniso_U_12
    _atom_site_aniso_U_13
    _atom_site_aniso_U_23
    C1 0.0325(8) 0.0333(8) 0.0345(7) 0.0036(6) 0.0044(6) -0.0001(6)
    C2 0.0433(9) 0.0355(8) 0.0436(8) -0.0043(7) 0.0027(7) 0.0017(7)
    C3 0.0524(10) 0.0343(9) 0.0457(9) 0.0012(7) 0.0090(8) 0.0101(7)
    C4 0.0435(9) 0.0375(8) 0.0366(8) 0.0056(7) 0.0032(7) 0.0059(6)
    C5 0.0338(8) 0.0350(8) 0.0322(7) 0.0063(6) 0.0043(6) 0.0014(6)
    C6 0.0331(9) 0.0370(8) 0.0369(8) 0.0080(6) 0.0041(6) -0.0032(6)
    C7 0.0436(10) 0.0529(10) 0.0407(8) 0.0079(8) -0.0035(7) -0.0069(7)
    C8 0.0682(13) 0.0704(13) 0.0385(9) 0.0051(10) -0.0131(8) 0.0081(8)
    C9 0.0676(13) 0.0566(11) 0.0411(9) 0.0044(9) -0.0018(8) 0.0161(8)
    C10 0.0505(11) 0.0736(14) 0.0522(10) 0.0062(10) -0.0103(8) -0.0156(9)
    C11 0.0466(11) 0.0627(12) 0.0694(12) -0.0077(9) -0.0009(9) -0.0228(10)
    C12 0.0458(10) 0.0443(10) 0.0589(10) -0.0045(8) 0.0096(8) -0.0127(8)
    C13 0.0360(9) 0.0494(9) 0.0306(7) -0.0033(7) 0.0005(6) 0.0062(6)
    C14 0.0358(9) 0.0421(9) 0.0423(8) -0.0042(7) -0.0003(7) 0.0088(6)
    C15 0.0342(9) 0.0430(9) 0.0398(8) 0.0002(7) -0.0022(6) 0.0012(6)
    C16 0.0522(11) 0.0417(9) 0.0448(9) 0.0025(7) -0.0047(8) -0.0014(7)
    N1 0.0383(8) 0.0410(7) 0.0455(7) -0.0010(6) 0.0062(6) -0.0048(6)
    N2 0.0330(7) 0.0344(7) 0.0327(6) 0.0026(5) 0.0039(5) 0.0027(5)
    N3 0.0404(7) 0.0374(7) 0.0337(6) -0.0034(6) -0.0025(5) 0.0031(5)
    O1 0.0394(7) 0.0602(8) 0.0502(7) 0.0085(5) 0.0040(5) 0.0163(5)
    O2 0.0552(8) 0.0697(9) 0.0514(7) 0.0186(6) 0.0069(6) -0.0034(6)
_geom_special_details
;
All e.s.d.'s (except the e.s.d. in the dihedral angle between two l.s. planes)
are estimated using the full covariance matrix. The cell e.s.d.'s are taken
into account individually in the estimation of e.s.d.'s in distances, angles
and torsion angles; correlations between e.s.d.'s in cell parameters are only
used when they are defined by crystal symmetry. An approximate (isotropic)
treatment of cell e.s.d.'s is used for estimating e.s.d.'s involving l.s.
planes.
;
loop_
    _geom_bond_atom_site_label_1
    _geom_bond_atom_site_label_2
    _geom_bond_site_symmetry_2
    _geom_bond_distance
    _geom_bond_publ_flag
    C1 N2 . 1.3319(19) ?
    C1 N3 . 1.3603(18) ?
    C1 C2 . 1.427(2) ?
    C2 C3 . 1.351(2) ?
    C2 H2 . 0.9300 ?
    C3 C4 . 1.406(2) ?
    C3 H3 . 0.9300 ?
    C4 C5 . 1.410(2) ?
    C4 C9 . 1.425(2) ?
    C5 N2 . 1.3539(18) ?
    C5 C6 . 1.447(2) ?
    C6 N1 . 1.3573(19) ?
    C6 C7 . 1.415(2) ?
    C7 C10 . 1.400(3) ?
    C7 C8 . 1.427(3) ?
    C8 C9 . 1.340(3) ?
    C8 H8 . 0.9300 ?
    C9 H9 . 0.9300 ?
    C10 C11 . 1.361(3) ?
    C10 H10 . 0.9300 ?
    C11 C12 . 1.386(3) ?
    C11 H11 . 0.9300 ?
    C12 N1 . 1.320(2) ?
    C12 H12 . 0.9300 ?
    C13 N3 . 1.4590(18) ?
    C13 C14 . 1.501(2) ?
    C13 H13A . 0.9700 ?
    C13 H13B . 0.9700 ?
    C14 O1 . 1.4255(19) ?
    C14 H14A . 0.9700 ?
    C14 H14B . 0.9700 ?
    C15 N3 . 1.4574(19) ?
    C15 C16 . 1.509(2) ?
    C15 H15A . 0.9700 ?
    C15 H15B . 0.9700 ?
    C16 O2 . 1.415(2) ?
    C16 H16A . 0.9700 ?
    C16 H16B . 0.9700 ?
    O1 H4 . 0.8330 ?
    O2 H5 . 0.9147 ?
loop_
    _geom_angle_atom_site_label_1
    _geom_angle_atom_site_label_2
    _geom_angle_atom_site_label_3
    _geom_angle_site_symmetry_1
    _geom_angle_site_symmetry_3
    _geom_angle
    _geom_angle_publ_flag
    N2 C1 N3 . . 116.99(13) ?
    N2 C1 C2 . . 121.66(13) ?
    N3 C1 C2 . . 121.35(14) ?
    C3 C2 C1 . . 119.07(14) ?
    C3 C2 H2 . . 120.5 ?
    C1 C2 H2 . . 120.5 ?
    C2 C3 C4 . . 120.81(14) ?
    C2 C3 H3 . . 119.6 ?
    C4 C3 H3 . . 119.6 ?
    C3 C4 C5 . . 116.60(14) ?
    C3 C4 C9 . . 123.31(15) ?
    C5 C4 C9 . . 120.08(15) ?
    N2 C5 C4 . . 123.15(14) ?
    N2 C5 C6 . . 118.39(13) ?
    C4 C5 C6 . . 118.45(13) ?
    N1 C6 C7 . . 121.82(14) ?
    N1 C6 C5 . . 118.68(13) ?
    C7 C6 C5 . . 119.50(14) ?
    C10 C7 C6 . . 117.59(16) ?
    C10 C7 C8 . . 122.76(16) ?
    C6 C7 C8 . . 119.65(15) ?
    C9 C8 C7 . . 120.76(15) ?
    C9 C8 H8 . . 119.6 ?
    C7 C8 H8 . . 119.6 ?
    C8 C9 C4 . . 121.54(16) ?
    C8 C9 H9 . . 119.2 ?
    C4 C9 H9 . . 119.2 ?
    C11 C10 C7 . . 119.93(17) ?
    C11 C10 H10 . . 120.0 ?
    C7 C10 H10 . . 120.0 ?
    C10 C11 C12 . . 118.52(17) ?
    C10 C11 H11 . . 120.7 ?
    C12 C11 H11 . . 120.7 ?
    N1 C12 C11 . . 124.22(18) ?
    N1 C12 H12 . . 117.9 ?
    C11 C12 H12 . . 117.9 ?
    N3 C13 C14 . . 114.71(12) ?
    N3 C13 H13A . . 108.6 ?
    C14 C13 H13A . . 108.6 ?
    N3 C13 H13B . . 108.6 ?
    C14 C13 H13B . . 108.6 ?
    H13A C13 H13B . . 107.6 ?
    O1 C14 C13 . . 113.19(13) ?
    O1 C14 H14A . . 108.9 ?
    C13 C14 H14A . . 108.9 ?
    O1 C14 H14B . . 108.9 ?
    C13 C14 H14B . . 108.9 ?
    H14A C14 H14B . . 107.8 ?
    N3 C15 C16 . . 114.57(13) ?
    N3 C15 H15A . . 108.6 ?
    C16 C15 H15A . . 108.6 ?
    N3 C15 H15B . . 108.6 ?
    C16 C15 H15B . . 108.6 ?
    H15A C15 H15B . . 107.6 ?
    O2 C16 C15 . . 113.97(13) ?
    O2 C16 H16A . . 108.8 ?
    C15 C16 H16A . . 108.8 ?
    O2 C16 H16B . . 108.8 ?
    C15 C16 H16B . . 108.8 ?
    H16A C16 H16B . . 107.7 ?
    C12 N1 C6 . . 117.92(14) ?
    C1 N2 C5 . . 118.67(12) ?
    C1 N3 C15 . . 122.52(12) ?
    C1 N3 C13 . . 119.64(12) ?
    C15 N3 C13 . . 117.64(11) ?
    C14 O1 H4 . . 105.8 ?
    C16 O2 H5 . . 109.1 ?
loop_
    _geom_torsion_atom_site_label_1
    _geom_torsion_atom_site_label_2
    _geom_torsion_atom_site_label_3
    _geom_torsion_atom_site_label_4
    _geom_torsion_site_symmetry_1
    _geom_torsion_site_symmetry_2
    _geom_torsion_site_symmetry_3
    _geom_torsion_site_symmetry_4
    _geom_torsion
    _geom_torsion_publ_flag
    N2 C1 C2 C3 . . . . 2.5(2) ?
    N3 C1 C2 C3 . . . . -177.39(14) ?
    C1 C2 C3 C4 . . . . -1.0(2) ?
    C2 C3 C4 C5 . . . . -0.4(2) ?
    C2 C3 C4 C9 . . . . 178.88(15) ?
    C3 C4 C5 N2 . . . . 0.5(2) ?
    C9 C4 C5 N2 . . . . -178.84(14) ?
    C3 C4 C5 C6 . . . . 179.25(13) ?
    C9 C4 C5 C6 . . . . -0.1(2) ?
    N2 C5 C6 N1 . . . . -1.15(19) ?
    C4 C5 C6 N1 . . . . -179.99(13) ?
    N2 C5 C6 C7 . . . . 178.92(13) ?
    C4 C5 C6 C7 . . . . 0.1(2) ?
    N1 C6 C7 C10 . . . . 0.3(2) ?
    C5 C6 C7 C10 . . . . -179.75(14) ?
    N1 C6 C7 C8 . . . . -179.37(14) ?
    C5 C6 C7 C8 . . . . 0.5(2) ?
    C10 C7 C8 C9 . . . . 179.05(18) ?
    C6 C7 C8 C9 . . . . -1.3(3) ?
    C7 C8 C9 C4 . . . . 1.3(3) ?
    C3 C4 C9 C8 . . . . -179.92(17) ?
    C5 C4 C9 C8 . . . . -0.7(3) ?
    C6 C7 C10 C11 . . . . 0.1(3) ?
    C8 C7 C10 C11 . . . . 179.74(17) ?
    C7 C10 C11 C12 . . . . -0.3(3) ?
    C10 C11 C12 N1 . . . . 0.2(3) ?
    N3 C13 C14 O1 . . . . -56.55(17) ?
    N3 C15 C16 O2 . . . . -54.91(18) ?
    C11 C12 N1 C6 . . . . 0.2(2) ?
    C7 C6 N1 C12 . . . . -0.4(2) ?
    C5 C6 N1 C12 . . . . 179.63(13) ?
    N3 C1 N2 C5 . . . . 177.46(12) ?
    C2 C1 N2 C5 . . . . -2.4(2) ?
    C4 C5 N2 C1 . . . . 1.0(2) ?
    C6 C5 N2 C1 . . . . -177.83(12) ?
    N2 C1 N3 C15 . . . . 177.43(12) ?
    C2 C1 N3 C15 . . . . -2.7(2) ?
    N2 C1 N3 C13 . . . . 2.72(19) ?
    C2 C1 N3 C13 . . . . -177.39(13) ?
    C16 C15 N3 C1 . . . . -81.85(17) ?
    C16 C15 N3 C13 . . . . 92.96(16) ?
    C14 C13 N3 C1 . . . . -75.61(17) ?
    C14 C13 N3 C15 . . . . 109.43(15) ?
loop_
    _geom_hbond_atom_site_label_D
    _geom_hbond_atom_site_label_H
    _geom_hbond_atom_site_label_A
    _geom_hbond_site_symmetry_A
    _geom_hbond_distance_DH
    _geom_hbond_distance_HA
    _geom_hbond_distance_DA
    _geom_hbond_angle_DHA
    O2 H5 O1 3_475 0.91 1.91 2.8254(17) 176.7
    O1 H4 N1 1_455 0.83 2.08 2.8676(18) 157.5
data_global
_journal_date_recd_electronic     2009-02-03
_journal_date_accepted     2009-02-11
_journal_name_full     'Acta Crystallographica, Section E'
_journal_year     2009
_journal_volume     65
_journal_issue      3
_journal_page_first     o541
_journal_page_last     o541
_journal_paper_category     QO
_journal_coeditor_code     LH2772
_publ_contact_author
;
      Jin Min Li
      Chemistry and Chemical Engineering College
      Shanxi Datong University
      Datong 037009
      People's Republic of China
;
_publ_contact_author_email     jinminli1957@yahoo.com.cn
_publ_contact_author_fax     '86 352 7665518'
_publ_contact_author_phone     '86 352 7665518'
_publ_section_title
;
2,2'-(1,10-Phenanthrolin-2-ylimino)diethanol
;
loop_
    _publ_author_name
    _publ_author_address
    'Jin, Xia'
;     Chemistry and Chemical Engineering College
      Shanxi Datong University
      Datong 037009
      People's Republic of China
;
    'Li, Jin Min'
;     Chemistry and Chemical Engineering College
      Shanxi Datong University
      Datong 037009
      People's Republic of China
;
