# Supplementary material for: 2,2′-(1,10-Phenanthrolin-2-ylimino)di­ethanol
Source: Acta Crystallogr Sect E Struct Rep Online. 2009 Feb 18;65(Pt 3):o541. doi: 10.1107/S1600536809004929 (PMC2968642; doi:10.1107/S1600536809004929)
Supplement: Supplementary file 2 [file e-65-0o541-Isup2.hkl]

# 
# h,k,l, Fc-squared, Fo-squared, sigma(Fo-squared) and status flag 
# 
data_I
_shelx_title ' 81210cm in P2(1)/c' 
_shelx_refln_list_code          4 
_shelx_F_calc_maximum      136.77 
_exptl_crystal_F_000       600.00 
_reflns_d_resolution_high  0.7966 
 
loop_ 
 _symmetry_equiv_pos_as_xyz 
 'x, y, z' 
 '-x, y+1/2, -z+1/2' 
 '-x, -y, -z' 
 'x, -y-1/2, z-1/2' 
 
_cell_length_a     4.8480 
_cell_length_b    14.8540 
_cell_length_c    18.8584 
_cell_angle_alpha  90.000 
_cell_angle_beta   93.523 
_cell_angle_gamma  90.000 
 
_shelx_F_squared_multiplier     1.000 
 
loop_ 
 _refln_index_h 
 _refln_index_k 
 _refln_index_l 
 _refln_F_squared_calc 
 _refln_F_squared_meas 
 _refln_F_squared_sigma 
 _refln_observed_status 
   1   0   0     3508.96     3533.05     90.33 o 
   2   0   0      801.11      816.28     23.36 o 
   3   0   0     2574.12     2855.42     76.00 o 
   4   0   0      164.51      149.54      8.00 o 
   5   0   0        0.34        0.00      2.17 o 
   1   1   0      299.32      299.37      6.31 o 
   2   1   0        4.75        4.82      0.94 o 
   3   1   0       31.09       33.06      2.48 o 
   4   1   0      148.12      147.19      5.60 o 
   5   1   0        0.85        2.38      2.23 o 
   0   2   0     8868.59     8843.14    159.78 o 
   1   2   0     1056.23     1189.73     17.51 o 
   2   2   0      491.25      521.26      9.21 o 
   3   2   0       54.50       54.94      5.71 o 
   4   2   0       74.84       89.04      8.59 o 
   5   2   0        2.20        2.73      1.92 o 
   1   3   0     7027.91     7098.38     81.47 o 
   2   3   0      496.40      606.71     13.72 o 
   3   3   0       82.53       78.18      4.37 o 
   4   3   0       44.82       41.37      2.23 o 
   5   3   0        3.83        7.09      2.54 o 
   0   4   0     3390.47     3402.96     61.56 o 
   1   4   0       49.88       44.59      1.05 o 
   2   4   0       70.68       90.12      2.26 o 
   3   4   0      144.15      145.22      5.56 o 
   4   4   0       60.61       55.20      4.51 o 
   5   4   0       71.06       69.79      7.05 o 
   1   5   0      140.03      148.35      2.75 o 
   2   5   0      401.31      414.10      6.51 o 
   3   5   0       55.15       54.33      2.06 o 
   4   5   0       25.37       24.67      3.26 o 
   5   5   0        3.21        3.70      2.22 o 
   0   6   0      977.38     1015.35     34.55 o 
   1   6   0      672.91      680.37      9.75 o 
   2   6   0        7.69        5.92      0.62 o 
   3   6   0        0.07        1.41      0.67 o 
   4   6   0       32.55       28.46      4.51 o 
   5   6   0        2.21        3.63      2.20 o 
   1   7   0       79.07       80.25      2.05 o 
   2   7   0       17.70       16.60      1.65 o 
   3   7   0       36.61       34.27      3.86 o 
   4   7   0       41.50       42.33      4.12 o 
   5   7   0        2.88        5.85      2.40 o 
   0   8   0       79.52       69.46      2.85 o 
   1   8   0      336.10      302.74      6.66 o 
   2   8   0       65.09       53.87      2.34 o 
   3   8   0        4.85        4.58      1.82 o 
   4   8   0      109.23      100.75      5.74 o 
   5   8   0        0.45        1.78      5.13 o 
   1   9   0     1064.13     1091.63     15.56 o 
   2   9   0       36.24       31.18      1.92 o 
   3   9   0       16.87       14.29      2.61 o 
   4   9   0       18.65       16.32      3.05 o 
   5   9   0        6.42        9.00      2.89 o 
   0  10   0      625.86      628.51     13.85 o 
   1  10   0       66.49       64.97      2.22 o 
   2  10   0      131.20      122.17      5.57 o 
   3  10   0       78.45       68.64      4.92 o 
   4  10   0       59.11       58.22      5.14 o 
   5  10   0       35.87       38.36      4.86 o 
   1  11   0      151.27      149.18      3.62 o 
   2  11   0      448.32      465.56     12.89 o 
   3  11   0        0.02        0.00      1.90 o 
   4  11   0       30.05       33.45      8.47 o 
   0  12   0       25.91       27.92      2.52 o 
   1  12   0      197.94      190.15      4.37 o 
   2  12   0       11.42        9.72      4.69 o 
   3  12   0        9.60       12.88      2.84 o 
   4  12   0       18.30       22.63      3.83 o 
   1  13   0      159.96      144.95      4.79 o 
   2  13   0      181.17      188.95      7.69 o 
   3  13   0        0.96        1.81      2.20 o 
   4  13   0        0.88        0.66      2.49 o 
   0  14   0      143.87      137.73      5.51 o 
   1  14   0       63.70       59.76      4.24 o 
   2  14   0       13.60       17.36      3.17 o 
   3  14   0        6.61        8.44      3.22 o 
   4  14   0        0.01        0.00      2.54 o 
   1  15   0        8.81        7.07      3.18 o 
   2  15   0       26.68       25.24      3.78 o 
   3  15   0        6.57       10.43      3.03 o 
   1  16   0       22.58       29.47      6.09 o 
   2  16   0        0.01        0.94      2.21 o 
   3  16   0        7.78       10.73      4.02 o 
   1  17   0        0.13        0.00      1.95 o 
   2  17   0        3.33        5.71      2.62 o 
   1  18   0        0.34        4.98      3.32 o 
  -5   1   1       35.62       39.60      3.70 o 
  -4   1   1        2.95        1.84      1.08 o 
  -3   1   1      998.04     1111.08     22.60 o 
  -2   1   1      308.98      302.59      8.42 o 
  -1   1   1      476.72      389.13      6.04 o 
   0   1   1      826.45      610.25     22.15 o 
   1   1   1     2161.00     2111.83     38.68 o 
   2   1   1       10.95        8.61      1.41 o 
   3   1   1     2117.67     2352.81     44.98 o 
   4   1   1       84.46       91.24      4.39 o 
   5   1   1       25.95       45.91     31.72 o 
  -5   2   1        0.01        0.25      3.64 o 
  -4   2   1      328.00      308.68      7.52 o 
  -3   2   1      138.44      148.34      4.05 o 
  -2   2   1       42.85       44.18      1.50 o 
  -1   2   1    18706.98    17985.16    313.48 o 
   0   2   1     3420.11     3436.94     43.77 o 
   1   2   1      212.98      193.04      5.87 o 
   2   2   1        5.18        9.00      0.90 o 
   3   2   1      142.00      160.34      6.12 o 
   4   2   1       31.93       32.37      3.52 o 
   5   2   1       25.39       34.13      5.17 o 
  -5   3   1        1.62        2.01      1.96 o 
  -4   3   1       36.20       34.65      2.58 o 
  -3   3   1      251.14      279.46      6.98 o 
  -2   3   1      205.49      196.97      3.73 o 
  -1   3   1     7170.32     7314.60     86.82 o 
   0   3   1      761.77      779.83     10.40 o 
   1   3   1      224.46      207.95      3.41 o 
   2   3   1       45.74       44.56      2.41 o 
   3   3   1       10.26       10.73      1.23 o 
   4   3   1       23.49       21.30      2.44 o 
   5   3   1        6.37        6.86      2.94 o 
  -5   4   1        9.39       12.27      3.66 o 
  -4   4   1       38.42       39.29      2.68 o 
  -3   4   1      209.13      206.97      4.37 o 
  -2   4   1      110.68      126.39      2.77 o 
  -1   4   1      776.29      849.43     10.40 o 
   0   4   1     1455.73     1435.31     18.82 o 
   1   4   1     1710.65     1643.19     19.53 o 
   2   4   1      201.36      220.53      5.36 o 
   3   4   1       16.73       17.45      1.67 o 
   4   4   1       60.53       55.65      3.04 o 
   5   4   1       10.80       11.81      3.04 o 
  -5   5   1       18.07       22.03      4.66 o 
  -4   5   1        0.05        0.00      1.56 o 
  -3   5   1      326.16      320.90      5.94 o 
  -2   5   1      552.23      584.53     10.20 o 
  -1   5   1      815.90      853.78     10.58 o 
   0   5   1       14.77       13.04      0.97 o 
   1   5   1      170.95      191.73      3.42 o 
   2   5   1       34.55       32.24      1.41 o 
   3   5   1       94.91      112.47      3.28 o 
   4   5   1      242.93      220.54      8.22 o 
   5   5   1      238.69      246.50     15.54 o 
  -5   6   1        3.15        0.70      2.79 o 
  -4   6   1       30.58       29.43      3.46 o 
  -3   6   1        3.45        2.10      1.07 o 
  -2   6   1       52.28       48.78      1.37 o 
  -1   6   1      827.08      835.10     12.77 o 
   0   6   1      883.77      926.73     12.82 o 
   1   6   1        0.14        0.21      0.37 o 
   2   6   1        0.70        3.32      0.51 o 
   3   6   1      216.87      227.45      6.21 o 
   4   6   1        0.02        0.46      1.69 o 
   5   6   1       65.01       60.33      5.27 o 
  -5   7   1       14.93       15.52      3.23 o 
  -4   7   1       65.40       59.16      4.60 o 
  -3   7   1      156.97      160.87      4.68 o 
  -2   7   1      248.77      248.42      4.56 o 
  -1   7   1      215.54      213.17      5.37 o 
   0   7   1     1383.96     1414.46     19.14 o 
   1   7   1       26.44       25.55      1.56 o 
   2   7   1      176.03      182.55      3.28 o 
   3   7   1        0.17        0.00      1.54 o 
   4   7   1      131.85      120.79      6.12 o 
   5   7   1        0.97        3.29      2.23 o 
  -5   8   1        2.67        2.77      3.01 o 
  -4   8   1      214.19      200.41      8.14 o 
  -3   8   1      215.44      222.08      5.82 o 
  -2   8   1      432.40      446.37     14.27 o 
  -1   8   1      182.92      190.90      3.74 o 
   0   8   1      396.90      423.11      7.03 o 
   1   8   1        0.99        1.31      0.53 o 
   2   8   1        0.01        0.00      0.52 o 
   3   8   1       30.85       31.06      3.39 o 
   4   8   1        0.73        1.32      1.82 o 
   5   8   1        0.40        0.00      3.69 o 
  -5   9   1       14.97       21.29      3.73 o 
  -4   9   1        3.77        2.55      2.02 o 
  -3   9   1       86.51       95.09      5.32 o 
  -2   9   1      500.66      505.55     13.04 o 
  -1   9   1      252.51      245.52      4.63 o 
   0   9   1      215.41      211.76      4.19 o 
   1   9   1      359.88      386.59      6.59 o 
   2   9   1       31.79       33.39      1.64 o 
   3   9   1        0.78        0.00      1.43 o 
   4   9   1       12.12       15.01      3.15 o 
   5   9   1        0.30        3.63      2.51 o 
  -5  10   1       21.01       22.49      6.47 o 
  -4  10   1        0.22        1.75      3.18 o 
  -3  10   1       53.03       49.36      6.43 o 
  -2  10   1      446.49      456.16     12.39 o 
  -1  10   1        1.18        1.79      0.72 o 
   0  10   1        1.47        2.48      0.75 o 
   1  10   1      457.35      483.29      8.59 o 
   2  10   1      339.41      323.52      7.33 o 
   3  10   1       25.57       25.58      3.34 o 
   4  10   1        0.16        1.48      1.89 o 
   5  10   1        2.01        1.30      2.25 o 
  -4  11   1        0.14        2.24      3.19 o 
  -3  11   1        8.07        4.70      2.35 o 
  -2  11   1     1602.42     1621.39     58.80 o 
  -1  11   1       48.69       51.70      2.47 o 
   0  11   1      130.41      123.11      3.21 o 
   1  11   1      609.11      615.45     15.34 o 
   2  11   1       51.14       52.38      4.17 o 
   3  11   1       53.63       50.80      4.54 o 
   4  11   1       60.32       60.15      6.47 o 
  -4  12   1       11.69       13.17      3.18 o 
  -3  12   1       39.49       41.29      4.48 o 
  -2  12   1       33.16       37.95      5.71 o 
  -1  12   1        4.58        5.65      1.35 o 
   0  12   1        7.11        7.27      1.44 o 
   1  12   1       77.30       82.01      2.76 o 
   2  12   1       12.00        9.70      2.40 o 
   3  12   1        6.18       10.35      2.65 o 
   4  12   1        5.89       12.14      3.29 o 
  -4  13   1        4.45        9.28      3.12 o 
  -3  13   1       36.79       36.46      4.35 o 
  -2  13   1        6.94        5.52      2.33 o 
  -1  13   1       55.04       53.25      3.94 o 
   0  13   1       84.27       80.33      3.22 o 
   1  13   1      295.79      301.27      6.15 o 
   2  13   1       24.09       26.38      3.54 o 
   3  13   1        5.54        4.32      2.44 o 
   4  13   1       56.23       74.11      6.27 o 
  -4  14   1        0.18        0.00      2.41 o 
  -3  14   1       41.20       45.09      5.94 o 
  -2  14   1       42.28       37.98      4.00 o 
  -1  14   1      116.11      102.72      5.13 o 
   0  14   1        2.02        2.49      1.12 o 
   1  14   1      225.10      230.12      8.09 o 
   2  14   1        0.67        0.44      2.03 o 
   3  14   1        6.81       14.10      3.18 o 
  -3  15   1        0.70        0.62      2.21 o 
  -2  15   1        0.10        1.25      2.07 o 
  -1  15   1       57.41       60.46      6.70 o 
   0  15   1        0.12        1.02      1.45 o 
   1  15   1       61.67       68.41      4.60 o 
   2  15   1       15.80       17.61      3.25 o 
   3  15   1       10.91       19.08      3.67 o 
  -3  16   1        0.52        3.44      2.89 o 
  -2  16   1        1.80        5.63      2.96 o 
  -1  16   1        2.07        2.33      2.00 o 
   0  16   1       25.85       29.96      3.33 o 
   1  16   1       19.59       15.56      2.82 o 
   2  16   1        4.06        5.08      2.73 o 
   3  16   1        5.48        8.78      3.13 o 
  -2  17   1        2.02        5.73      2.45 o 
  -1  17   1        8.40       16.57      5.70 o 
   1  17   1       11.66       12.24      2.74 o 
   2  17   1        3.66        4.88      2.46 o 
  -1  18   1        1.24        5.19      2.38 o 
  -5   0   2       62.40       57.64      6.56 o 
  -4   0   2      243.20      264.05      7.84 o 
  -3   0   2      179.39      189.02      8.00 o 
  -2   0   2      708.77      785.24     22.29 o 
  -1   0   2    10700.57    10320.29    184.70 o 
   0   0   2     5033.87     4692.63     71.40 o 
   1   0   2      569.58      530.47     15.04 o 
   2   0   2       18.34       14.57      2.08 o 
   3   0   2      272.65      269.07     10.83 o 
   4   0   2       21.44       20.06      3.50 o 
  -5   1   2        5.81        8.72      3.82 o 
  -4   1   2        2.36        2.21      1.04 o 
  -3   1   2       90.55       92.72      3.54 o 
  -2   1   2      222.08      226.79      4.14 o 
  -1   1   2       61.05       66.48      1.24 o 
   0   1   2       28.79       20.30      0.79 o 
   1   1   2     1055.16     1014.33     15.77 o 
   2   1   2       12.20       22.73      1.74 o 
   3   1   2       52.39       53.23      4.30 o 
   4   1   2        1.03        0.75      1.85 o 
   5   1   2       20.01       35.28      6.00 o 
  -6   2   2        4.00       13.30      6.24 o 
  -5   2   2        0.19        0.12      1.38 o 
  -4   2   2       45.41       47.33      2.39 o 
  -3   2   2       59.24       57.64      2.11 o 
  -2   2   2      901.94      865.01     12.39 o 
  -1   2   2      189.58      179.50      2.98 o 
   0   2   2     2856.65     3008.69     70.97 o 
   1   2   2     1049.50      964.90     13.13 o 
   2   2   2        2.53        6.19      1.06 o 
   3   2   2        5.34        5.49      1.25 o 
   4   2   2        0.95        1.93      1.33 o 
   5   2   2      141.23      185.60     47.90 o 
  -5   3   2       28.81       36.97      3.80 o 
  -4   3   2      105.96      112.24      4.17 o 
  -3   3   2      113.78      131.91      3.26 o 
  -2   3   2       85.75       84.14      2.10 o 
  -1   3   2     2857.67     2937.22     34.27 o 
   0   3   2       27.11       24.01      0.92 o 
   1   3   2     1981.50     2008.83     26.44 o 
   2   3   2     2334.59     2554.11     33.96 o 
   3   3   2       18.36       24.40      1.66 o 
   4   3   2       83.79       79.44      4.14 o 
   5   3   2        1.49        4.23      2.72 o 
  -5   4   2       41.60       48.17      6.23 o 
  -4   4   2        5.69        5.68      1.48 o 
  -3   4   2      129.78      120.59      3.06 o 
  -2   4   2       35.23       28.79      1.28 o 
  -1   4   2     1173.71     1298.48     20.48 o 
   0   4   2     1173.76     1211.99     16.07 o 
   1   4   2       58.95       56.54      1.69 o 
   2   4   2     1852.64     2147.40     28.78 o 
   3   4   2       16.18       16.01      1.34 o 
   4   4   2      174.69      161.96     13.37 o 
   5   4   2       25.32       32.17     13.06 o 
  -5   5   2        2.71        2.15      2.27 o 
  -4   5   2       14.31       13.78      1.97 o 
  -3   5   2       88.79       83.71      3.24 o 
  -2   5   2        3.57        2.59      1.07 o 
  -1   5   2     1853.91     2037.39     24.05 o 
   0   5   2      178.75      184.50      3.23 o 
   1   5   2      412.65      404.87      6.25 o 
   2   5   2     1163.03     1342.29     18.76 o 
   3   5   2      261.60      257.66     18.21 o 
   4   5   2       10.32        7.30      1.75 o 
   5   5   2        0.98        1.59      2.03 o 
  -5   6   2        0.01        0.00      1.97 o 
  -4   6   2       71.12       74.04      4.83 o 
  -3   6   2      529.08      530.89     14.53 o 
  -2   6   2        6.46        4.49      0.53 o 
  -1   6   2      495.90      516.81      6.93 o 
   0   6   2       10.50        7.61      0.73 o 
   1   6   2       98.68      102.51      2.36 o 
   2   6   2       16.01       14.04      0.84 o 
   3   6   2       34.56       34.68      3.48 o 
   4   6   2       31.44       30.08      5.70 o 
   5   6   2        5.79        8.13      2.67 o 
  -5   7   2        8.16        9.43      2.87 o 
  -4   7   2        5.50        4.54      1.93 o 
  -3   7   2       53.43       49.53      2.66 o 
  -2   7   2      532.63      511.72      7.12 o 
  -1   7   2       73.51       62.66      1.73 o 
   0   7   2        6.70        6.31      0.75 o 
   1   7   2        9.67        8.88      0.85 o 
   2   7   2        3.04        2.45      0.65 o 
   3   7   2        3.53        3.25      0.89 o 
   4   7   2       34.11       32.27      4.34 o 
   5   7   2        1.84        1.46      2.34 o 
  -5   8   2        1.74        2.62      2.17 o 
  -4   8   2       57.91       56.10      4.70 o 
  -3   8   2      569.73      546.34     11.17 o 
  -2   8   2        5.87        4.31      1.08 o 
  -1   8   2        0.35        0.75      0.48 o 
   0   8   2      321.59      351.59      5.91 o 
   1   8   2       69.21       76.22      3.05 o 
   2   8   2      367.14      390.92      6.79 o 
   3   8   2        6.98        8.63      1.43 o 
   4   8   2       89.29       75.09      5.40 o 
   5   8   2       18.91       22.93      3.70 o 
  -5   9   2        7.52        7.70      2.71 o 
  -4   9   2       36.18       30.15      3.92 o 
  -3   9   2       24.27       22.65      2.07 o 
  -2   9   2       99.46      102.72      4.89 o 
  -1   9   2        8.07        6.64      0.84 o 
   0   9   2      182.65      164.91      3.89 o 
   1   9   2      393.01      377.09      6.51 o 
   2   9   2       84.12       80.70      3.43 o 
   3   9   2      187.92      184.15      8.05 o 
   4   9   2        3.80        3.58      2.04 o 
   5   9   2        0.78        2.06      2.06 o 
  -5  10   2       12.24       13.41      3.39 o 
  -4  10   2        2.71        0.28      1.97 o 
  -3  10   2        0.02        2.07      1.89 o 
  -2  10   2       17.25       20.11      4.24 o 
  -1  10   2        5.77        7.02      0.92 o 
   0  10   2      113.38      115.97      3.60 o 
   1  10   2      201.15      188.65      4.13 o 
   2  10   2        4.12        3.36      0.92 o 
   3  10   2       39.17       41.04      4.00 o 
   4  10   2       55.59       41.62      4.45 o 
   5  10   2        0.05        0.53      2.45 o 
  -4  11   2       21.04       25.61      3.74 o 
  -3  11   2       23.04       25.34      3.61 o 
  -2  11   2      754.60      764.72     24.89 o 
  -1  11   2      197.13      195.07      4.69 o 
   0  11   2       38.60       39.38      1.89 o 
   1  11   2       21.80       22.26      1.58 o 
   2  11   2       12.32       12.15      1.70 o 
   3  11   2        1.59        0.89      1.92 o 
   4  11   2        0.44        0.00      2.39 o 
  -4  12   2       17.89       16.97      3.56 o 
  -3  12   2      144.95      152.26     11.41 o 
  -2  12   2       20.30       22.73      3.11 o 
  -1  12   2      129.98      137.97      5.56 o 
   0  12   2        3.72        2.46      0.90 o 
   1  12   2      632.50      608.42     14.29 o 
   2  12   2       21.68       23.76      6.30 o 
   3  12   2       48.02       45.93      4.48 o 
   4  12   2        1.82        1.18      3.69 o 
  -4  13   2       25.54       35.78      4.83 o 
  -3  13   2        0.30        0.00      3.26 o 
  -2  13   2      455.71      419.77     12.40 o 
  -1  13   2       34.57       32.78      3.21 o 
   0  13   2       22.04       25.16      1.83 o 
   1  13   2      816.24      823.77     15.42 o 
   2  13   2       58.05       67.60      4.96 o 
   3  13   2        0.19        2.10      2.66 o 
   4  13   2       20.55       22.09      3.86 o 
  -4  14   2        7.65       14.87      3.91 o 
  -3  14   2        0.90        2.38      2.23 o 
  -2  14   2       32.17       34.79      3.82 o 
  -1  14   2       77.50       71.24      4.76 o 
   0  14   2       15.33       13.69      1.64 o 
   1  14   2      247.11      235.12      6.57 o 
   2  14   2       58.90       66.83      5.07 o 
   3  14   2        0.80        3.09      2.36 o 
  -3  15   2        0.09        0.00      2.01 o 
  -2  15   2        1.55        0.00      1.82 o 
  -1  15   2       25.98       30.19      6.83 o 
   0  15   2       93.59       95.79      6.75 o 
   1  15   2       10.02       10.44      2.46 o 
   2  15   2        0.00        2.05      2.25 o 
   3  15   2        2.02       10.67      3.14 o 
  -3  16   2        0.76        2.06      2.40 o 
  -2  16   2        0.31        2.50      2.25 o 
  -1  16   2       57.80       63.72      8.74 o 
   0  16   2      268.44      259.24     14.47 o 
   1  16   2        2.03        3.89      2.31 o 
   2  16   2        0.07        2.52      2.25 o 
   3  16   2        5.47        7.45      2.91 o 
  -2  17   2        7.51       10.76      3.01 o 
  -1  17   2        5.13        8.36      2.53 o 
   0  17   2       56.82       56.23      7.01 o 
   1  17   2       23.22       26.33      3.62 o 
   2  17   2        2.01        4.56      2.69 o 
  -1  18   2       27.07       25.07      3.64 o 
  -6   1   3        0.37        0.36      4.46 o 
  -5   1   3        0.53        0.00      2.13 o 
  -4   1   3       17.60       15.55      1.89 o 
  -3   1   3       10.12        9.31      0.92 o 
  -2   1   3      740.76      749.13      9.62 o 
  -1   1   3     5601.34     6035.46     69.29 o 
   0   1   3     1853.78     1777.03     20.92 o 
   1   1   3     1266.01     1273.93     19.62 o 
   2   1   3      176.82      196.47      5.52 o 
   3   1   3      274.84      269.44     11.18 o 
   4   1   3       30.32       33.16      4.73 o 
   5   1   3       55.48       94.95     31.85 o 
  -6   2   3       42.71       83.06     10.62 o 
  -5   2   3        3.44        4.03      1.87 o 
  -4   2   3       49.65       52.11      2.88 o 
  -3   2   3       92.01      100.36      3.07 o 
  -2   2   3      303.11      301.84      5.10 o 
  -1   2   3    14743.00    14928.54    291.33 o 
   0   2   3        1.80        2.33      0.43 o 
   1   2   3      365.04      346.64      5.24 o 
   2   2   3      459.78      461.34     10.46 o 
   3   2   3        8.05       12.52      1.73 o 
   4   2   3        0.72        2.73      1.41 o 
   5   2   3       35.81       44.32     16.46 o 
  -5   3   3        0.39        1.23      1.55 o 
  -4   3   3       97.54       85.55      3.61 o 
  -3   3   3       13.09       16.06      1.76 o 
  -2   3   3       54.15       59.17      1.70 o 
  -1   3   3    16353.38    16493.28    578.36 o 
   0   3   3      827.87      868.37     13.44 o 
   1   3   3      744.49      698.33     11.36 o 
   2   3   3      340.85      356.78      5.89 o 
   3   3   3       11.96       15.03      3.10 o 
   4   3   3        1.98        3.31      1.43 o 
   5   3   3        8.86       11.03      3.39 o 
  -5   4   3        7.11        5.85      2.31 o 
  -4   4   3       88.56       86.17      3.71 o 
  -3   4   3        1.14        1.67      0.68 o 
  -2   4   3       50.35       63.55      1.74 o 
  -1   4   3     2580.20     2859.67     37.54 o 
   0   4   3      238.61      209.07      3.99 o 
   1   4   3      468.91      422.24      7.38 o 
   2   4   3      119.57      125.06      2.68 o 
   3   4   3       37.06       40.19      4.42 o 
   4   4   3       78.02       74.07      4.04 o 
   5   4   3       89.32       73.54      7.49 o 
  -5   5   3       28.89       32.51      4.00 o 
  -4   5   3       42.86       39.63      2.82 o 
  -3   5   3     1227.60     1189.05     20.55 o 
  -2   5   3      719.31      759.60     11.13 o 
  -1   5   3       11.83       13.97      0.62 o 
   0   5   3     4224.91     4326.12     58.58 o 
   1   5   3      378.19      411.33      7.32 o 
   2   5   3      615.09      643.89     10.86 o 
   3   5   3      173.19      164.26      7.48 o 
   4   5   3       93.25       90.32      7.10 o 
   5   5   3       27.16       30.70      4.44 o 
  -5   6   3        4.71        5.20      3.67 o 
  -4   6   3       37.31       37.20      2.78 o 
  -3   6   3        6.12        5.62      1.31 o 
  -2   6   3     1191.92     1284.26     19.37 o 
  -1   6   3     1090.40     1125.09     13.80 o 
   0   6   3      971.80      978.70     13.52 o 
   1   6   3     3069.46     3273.24     42.58 o 
   2   6   3       42.15       45.93      2.18 o 
   3   6   3      338.32      322.37      7.06 o 
   4   6   3        1.19        0.62      1.17 o 
   5   6   3        3.15        6.75      3.84 o 
  -5   7   3        0.10        0.00      2.98 o 
  -4   7   3       45.54       51.59      4.40 o 
  -3   7   3       48.09       48.97      4.62 o 
  -2   7   3        0.04        2.13      1.32 o 
  -1   7   3      199.35      190.06      3.86 o 
   0   7   3      732.86      774.13     11.13 o 
   1   7   3      528.14      575.65      8.81 o 
   2   7   3       92.47       91.39      2.58 o 
   3   7   3      418.48      430.87      9.31 o 
   4   7   3       22.25       22.42      3.38 o 
   5   7   3       49.59       44.94     13.66 o 
  -5   8   3        2.67        4.65      2.40 o 
  -4   8   3        9.08        8.46      2.47 o 
  -3   8   3      191.20      181.27      5.35 o 
  -2   8   3       20.98       23.66      1.83 o 
  -1   8   3       44.17       41.42      1.49 o 
   0   8   3       43.33       42.71      2.30 o 
   1   8   3        1.04        1.18      0.56 o 
   2   8   3       28.86       30.98      1.61 o 
   3   8   3      478.88      468.06     13.30 o 
   4   8   3       39.50       37.01      4.42 o 
   5   8   3        1.47        3.07      2.44 o 
  -5   9   3       41.26       37.35      6.41 o 
  -4   9   3        8.71        8.85      2.53 o 
  -3   9   3      222.00      226.25     12.07 o 
  -2   9   3        3.96        2.68      2.04 o 
  -1   9   3       28.18       33.27      2.97 o 
   0   9   3      301.92      310.43      5.57 o 
   1   9   3       16.91       18.90      1.61 o 
   2   9   3        1.13        1.13      0.73 o 
   3   9   3        1.25        0.64      1.40 o 
   4   9   3       14.35       17.51      3.18 o 
   5   9   3        1.97        5.92      2.76 o 
  -5  10   3       34.19       32.40      4.38 o 
  -4  10   3        6.75        7.15      3.95 o 
  -3  10   3       71.42       69.69      4.87 o 
  -2  10   3       91.94       89.18      4.65 o 
  -1  10   3        9.49        7.24      0.90 o 
   0  10   3      375.47      359.70      6.36 o 
   1  10   3        0.01        0.00      0.64 o 
   2  10   3        1.40        0.72      0.77 o 
   3  10   3        1.80        4.06      2.30 o 
   4  10   3        9.37        8.95      2.83 o 
   5  10   3        0.05        2.28      2.54 o 
  -4  11   3       20.44       20.60      3.59 o 
  -3  11   3      182.93      195.35      8.05 o 
  -2  11   3      154.88      140.97      9.16 o 
  -1  11   3       18.28       17.13      2.29 o 
   0  11   3      166.13      167.87      7.62 o 
   1  11   3        0.00        0.36      0.78 o 
   2  11   3       92.44       90.28      2.96 o 
   3  11   3       84.64       82.74      7.31 o 
   4  11   3        1.29        4.31      2.80 o 
  -4  12   3        2.42        4.18      2.45 o 
  -3  12   3       13.71       16.34      3.10 o 
  -2  12   3        6.72        9.97      2.35 o 
  -1  12   3       84.38       77.35      4.13 o 
   0  12   3       93.86       97.56      3.52 o 
   1  12   3      190.32      187.16      5.10 o 
   2  12   3       92.73       82.48      4.34 o 
   3  12   3       16.17       20.01      3.26 o 
   4  12   3       17.79       20.07      4.60 o 
  -4  13   3        0.13        0.00      1.99 o 
  -3  13   3        2.44        5.33      2.36 o 
  -2  13   3       46.73       47.09      4.20 o 
  -1  13   3      201.58      184.74      6.84 o 
   0  13   3        0.68        0.31      0.92 o 
   1  13   3      147.80      141.72      4.03 o 
   2  13   3       35.90       33.45      3.81 o 
   3  13   3        0.74        0.88      2.31 o 
   4  13   3       40.33       37.29      6.73 o 
  -3  14   3       26.07       32.14      4.14 o 
  -2  14   3       35.56       41.71      4.27 o 
  -1  14   3       40.30       43.77      3.77 o 
   0  14   3       95.76       87.85      4.53 o 
   1  14   3      102.88      110.01      3.59 o 
   2  14   3        2.30        3.21      2.24 o 
   3  14   3        0.00        0.00      2.52 o 
  -3  15   3       56.74       61.75      6.28 o 
  -2  15   3        0.99        2.09      1.99 o 
  -1  15   3        0.80        3.71      1.97 o 
   0  15   3      197.58      182.83     16.47 o 
   1  15   3       65.45       70.71      3.64 o 
   2  15   3        0.36        2.13      2.17 o 
   3  15   3        6.62        7.73      2.91 o 
  -3  16   3       55.23       53.62      5.50 o 
  -2  16   3        8.41       16.46      3.08 o 
  -1  16   3        3.60        6.56      4.27 o 
   0  16   3       63.68       72.11      5.19 o 
   1  16   3       18.57       22.78      3.39 o 
   2  16   3        1.08        2.54      2.25 o 
  -2  17   3        7.83       10.40      4.00 o 
  -1  17   3       26.80       27.03      3.54 o 
   0  17   3        4.50        7.15      2.36 o 
   2  17   3        0.29        0.53      2.28 o 
  -1  18   3       12.60       17.77      3.27 o 
  -5   0   4       24.55       23.25      5.08 o 
  -4   0   4      714.62      685.55     13.37 o 
  -3   0   4       33.70       36.79      2.00 o 
  -2   0   4       61.84       55.80      1.93 o 
  -1   0   4      831.39      935.19     14.68 o 
   0   0   4     2301.02     2251.29     33.99 o 
   1   0   4     3408.46     3255.83     59.39 o 
   2   0   4        3.82        3.00      1.72 o 
   3   0   4       27.10       29.02      3.62 o 
   5   0   4      149.38      499.81     30.95 o 
  -6   1   4        5.91        5.19      4.51 o 
  -5   1   4        2.40        0.20      2.10 o 
  -4   1   4      251.36      233.84      6.11 o 
  -3   1   4      209.96      215.39      3.88 o 
  -2   1   4     1574.05     1654.43     19.93 o 
  -1   1   4     3139.87     3363.26     38.85 o 
   0   1   4        1.04        1.63      0.32 o 
   1   1   4     2437.22     2452.58     42.33 o 
   2   1   4       10.57       15.21      1.62 o 
   3   1   4      130.00      131.12      6.22 o 
   4   1   4        1.17        0.94      1.50 o 
   5   1   4       51.84      101.28     11.33 o 
  -6   2   4        0.06        0.67      4.51 o 
  -5   2   4       12.47       11.80      3.97 o 
  -4   2   4      156.01      153.88      6.08 o 
  -3   2   4      413.59      437.12      6.52 o 
  -2   2   4       46.00       45.96      1.60 o 
  -1   2   4      783.75      811.78     11.16 o 
   0   2   4     5045.58     4920.24     63.56 o 
   1   2   4        1.31        1.47      0.46 o 
   2   2   4     1886.28     1927.95     30.02 o 
   3   2   4        3.47        5.50      1.33 o 
   4   2   4       23.36       20.70      2.67 o 
   5   2   4       29.21       37.61      7.82 o 
  -5   3   4        3.49        2.65      1.81 o 
  -4   3   4       14.16       13.83      1.96 o 
  -3   3   4       70.80       75.48      2.97 o 
  -2   3   4      275.73      272.62      4.03 o 
  -1   3   4       45.88       41.23      2.37 o 
   0   3   4     3925.21     3875.27     98.80 o 
   1   3   4      929.38      980.54     15.59 o 
   2   3   4       66.68       51.98      2.00 o 
   3   3   4       31.86       40.29      2.76 o 
   4   3   4       11.54       15.49      2.39 o 
   5   3   4       21.21       26.12      3.54 o 
  -5   4   4       36.23       37.51      4.48 o 
  -4   4   4       79.71       63.14      3.29 o 
  -3   4   4      310.79      307.88      7.07 o 
  -2   4   4     1732.58     1934.00     26.12 o 
  -1   4   4      131.91      118.98      3.00 o 
   0   4   4     2952.73     3116.22     51.45 o 
   1   4   4        0.73        0.15      0.41 o 
   2   4   4      671.76      789.06     11.50 o 
   3   4   4        2.74        3.64      1.88 o 
   4   4   4       23.08       22.61      4.37 o 
   5   4   4        2.35        4.91      2.72 o 
  -5   5   4       74.11       77.70      5.10 o 
  -4   5   4        4.41        4.97      1.97 o 
  -3   5   4       15.88       17.30      1.79 o 
  -2   5   4     3155.38     3444.77     46.40 o 
  -1   5   4      648.46      703.32      8.85 o 
   0   5   4       35.01       31.39      1.42 o 
   1   5   4       82.73       94.11      2.58 o 
   2   5   4      207.22      219.75      3.99 o 
   3   5   4        0.58        1.26      0.97 o 
   4   5   4       25.17       23.76      2.72 o 
   5   5   4       61.01       63.46      7.10 o 
  -5   6   4       32.59       35.90      4.10 o 
  -4   6   4      126.15      112.41      5.05 o 
  -3   6   4       80.80       78.04      5.50 o 
  -2   6   4     1965.07     2126.47     42.06 o 
  -1   6   4       11.46       15.33      0.72 o 
   0   6   4      361.38      331.33      5.37 o 
   1   6   4       43.40       37.74      1.68 o 
   2   6   4        4.39       15.79      5.52 o 
   3   6   4       30.33       27.78      1.97 o 
   4   6   4        7.12        5.04      1.67 o 
   5   6   4       18.25       27.72      8.28 o 
  -5   7   4        1.90        5.62      2.38 o 
  -4   7   4       43.92       45.19      3.10 o 
  -3   7   4      160.90      145.23      6.04 o 
  -2   7   4      192.32      195.71      5.00 o 
  -1   7   4      232.33      214.35      3.79 o 
   0   7   4      521.03      559.37     10.94 o 
   1   7   4      565.73      619.74      9.44 o 
   2   7   4        0.44        1.46      0.70 o 
   3   7   4        7.89        7.39      1.33 o 
   4   7   4       24.97       15.66      2.94 o 
   5   7   4        3.43        7.52      2.90 o 
  -5   8   4        0.43        1.14      2.21 o 
  -4   8   4       15.25       21.38      3.29 o 
  -3   8   4     1663.13     1654.08     40.65 o 
  -2   8   4        0.25        0.00      0.73 o 
  -1   8   4      215.77      205.93      3.84 o 
   0   8   4     1406.67     1533.90     32.78 o 
   1   8   4        0.17        0.34      0.56 o 
   2   8   4      170.50      165.26      3.86 o 
   3   8   4       53.77       45.92      2.33 o 
   4   8   4      164.66      128.52      9.64 o 
   5   8   4        7.25        7.18      5.65 o 
  -5   9   4        2.34        0.54      3.68 o 
  -4   9   4       47.47       55.27      4.87 o 
  -3   9   4      134.54      128.22      5.89 o 
  -2   9   4        2.17        2.73      1.05 o 
  -1   9   4      241.82      220.45      9.01 o 
   0   9   4      508.83      535.71      8.92 o 
   1   9   4       64.37       66.93      2.22 o 
   2   9   4      104.31       95.41      2.86 o 
   3   9   4       18.21       21.98      2.11 o 
   4   9   4        0.30        1.79      1.94 o 
   5   9   4        3.19        4.22      2.54 o 
  -5  10   4        2.76        6.88      4.96 o 
  -4  10   4       11.93       10.35      2.80 o 
  -3  10   4       55.31       51.76      3.15 o 
  -2  10   4      230.22      215.44     14.17 o 
  -1  10   4       21.85       24.62      2.49 o 
   0  10   4       63.30       60.56      3.07 o 
   1  10   4      133.73      129.91      3.34 o 
   2  10   4       47.48       48.07      2.18 o 
   3  10   4        0.55        1.02      1.24 o 
   4  10   4       10.07        9.44      2.85 o 
  -4  11   4        0.00        0.00      2.01 o 
  -3  11   4        0.62        1.98      3.63 o 
  -2  11   4      211.92      200.05      7.37 o 
  -1  11   4       43.93       43.69      3.22 o 
   0  11   4        0.15        0.00      0.71 o 
   1  11   4       40.53       43.27      2.69 o 
   2  11   4       39.75       41.14      2.16 o 
   3  11   4       37.30       34.28      3.98 o 
   4  11   4        2.73        4.60      2.40 o 
  -4  12   4        0.33        0.58      2.18 o 
  -3  12   4       39.64       38.80      4.22 o 
  -2  12   4        4.45        3.29      1.85 o 
  -1  12   4       20.31       25.13      2.78 o 
   0  12   4      322.58      309.82      6.05 o 
   1  12   4        7.18        8.37      1.26 o 
   2  12   4       73.93       70.05      2.99 o 
   3  12   4       57.09       60.43      5.10 o 
   4  12   4        9.08       11.90      3.20 o 
  -4  13   4       14.25       16.33      4.87 o 
  -3  13   4       27.12       25.64      3.87 o 
  -2  13   4       13.67       12.65      2.49 o 
  -1  13   4        0.01        0.19      1.48 o 
   0  13   4       67.78       65.15      2.62 o 
   1  13   4       19.56       20.58      2.17 o 
   2  13   4       18.94       20.66      2.35 o 
   3  13   4       76.87       84.48      6.02 o 
   4  13   4        0.87        1.06      2.57 o 
  -3  14   4        8.77        7.29      2.55 o 
  -2  14   4        9.84        9.39      3.82 o 
  -1  14   4       31.58       30.27      7.02 o 
   0  14   4        0.05        2.38      1.56 o 
   1  14   4        0.72        0.00      1.07 o 
   2  14   4       21.99       24.16      3.55 o 
   3  14   4       70.14       76.61      5.94 o 
  -3  15   4        2.17        2.60      2.25 o 
  -2  15   4        0.29        1.62      3.87 o 
  -1  15   4        0.73        1.00      1.66 o 
   0  15   4      145.51      145.97      6.04 o 
   1  15   4       10.91       12.98      1.73 o 
   2  15   4        0.51        0.00      2.15 o 
   3  15   4        0.56        0.10      2.37 o 
  -3  16   4        8.91       12.93      3.29 o 
  -2  16   4       31.03       37.12      4.23 o 
  -1  16   4        8.50       12.06      3.16 o 
   0  16   4      242.78      259.09     23.72 o 
   2  16   4       15.38       12.65      3.02 o 
  -2  17   4       25.04       34.70      4.33 o 
  -1  17   4       30.50       26.24      3.51 o 
   0  17   4       83.89       94.36      5.91 o 
   2  17   4        0.01        0.38      3.49 o 
  -1  18   4       11.64       22.36      3.54 o 
   0  18   4       62.48       54.32      7.08 o 
  -6   1   5        6.59       10.21      3.47 o 
  -5   1   5       15.88       16.33      3.16 o 
  -4   1   5        0.46        0.63      0.98 o 
  -3   1   5       21.81       21.53      1.21 o 
  -2   1   5        5.04        6.29      0.61 o 
  -1   1   5     2692.16     2821.83     32.68 o 
   0   1   5     1582.50     1510.21     16.37 o 
   1   1   5      262.58      289.49      6.89 o 
   2   1   5        3.08        2.03      0.91 o 
   3   1   5       41.53       40.60      7.63 o 
   4   1   5       76.84       83.61      4.79 o 
   5   1   5       36.00       88.21     65.77 o 
  -5   2   5       44.18       45.46      4.46 o 
  -4   2   5        8.18        8.80      1.58 o 
  -3   2   5      358.13      376.11      5.75 o 
  -2   2   5      402.20      438.05      5.98 o 
  -1   2   5      271.95      284.88      3.83 o 
   0   2   5      222.16      220.59      3.17 o 
   1   2   5      139.83      119.49      2.94 o 
   2   2   5      469.11      497.78     11.60 o 
   3   2   5        8.97        9.85      1.65 o 
   4   2   5        6.50        5.65      1.77 o 
   5   2   5      377.87      448.89     91.26 o 
  -5   3   5      157.00      148.90      9.50 o 
  -4   3   5       21.49       23.61      2.28 o 
  -3   3   5      263.96      260.02      6.22 o 
  -2   3   5      837.19      869.32     16.19 o 
  -1   3   5       68.26       86.37      4.26 o 
   0   3   5       37.13       34.07      1.07 o 
   1   3   5      429.27      446.00      8.71 o 
   2   3   5     2057.04     2212.67     29.85 o 
   3   3   5        0.03        0.26      0.90 o 
   4   3   5        3.22        1.45      1.44 o 
   5   3   5      436.04      472.65     69.31 o 
  -5   4   5       40.00       40.17      3.23 o 
  -4   4   5        9.55       11.12      2.27 o 
  -3   4   5        2.63        2.17      0.95 o 
  -2   4   5       18.12       17.13      2.13 o 
  -1   4   5        0.31        0.66      0.61 o 
   0   4   5       95.64      103.28      2.49 o 
   1   4   5     2013.60     2128.35     34.75 o 
   2   4   5      387.24      431.30     10.21 o 
   3   4   5       11.75        9.07      1.60 o 
   4   4   5       17.42       22.48      4.15 o 
   5   4   5      181.74      211.78      8.59 o 
  -5   5   5       15.61       12.45      2.84 o 
  -4   5   5      787.70      749.91     14.78 o 
  -3   5   5       15.49       14.83      2.22 o 
  -2   5   5      624.57      594.64     11.03 o 
  -1   5   5     4002.01     4297.01     49.90 o 
   0   5   5     1494.26     1608.45     24.71 o 
   1   5   5      307.89      353.69      6.71 o 
   2   5   5      106.84      103.23      4.69 o 
   3   5   5       73.91       70.12      2.94 o 
   4   5   5      142.10      124.80     10.74 o 
   5   5   5       28.41       26.92      5.28 o 
  -5   6   5       24.64       27.59      3.78 o 
  -4   6   5      681.43      675.22     13.75 o 
  -3   6   5       51.81       52.49      2.81 o 
  -2   6   5      589.40      610.13     11.40 o 
  -1   6   5      270.22      319.76      4.54 o 
   0   6   5      145.12      140.40      3.37 o 
   1   6   5      683.51      816.03     13.63 o 
   2   6   5        1.01        0.94      0.68 o 
   3   6   5      484.45      470.72     14.49 o 
   4   6   5       18.76       16.88      3.96 o 
   5   6   5        0.43        1.44      2.29 o 
  -5   7   5       18.93       19.39      3.47 o 
  -4   7   5      125.05      118.58      6.40 o 
  -3   7   5        4.27        5.03      1.64 o 
  -2   7   5      388.18      361.99     15.58 o 
  -1   7   5      659.24      729.80      9.59 o 
   0   7   5      216.93      240.44      4.38 o 
   1   7   5      254.15      307.99      8.37 o 
   2   7   5        3.80        5.36      1.02 o 
   3   7   5       17.91       21.67      1.92 o 
   4   7   5       42.60       36.90      3.33 o 
   5   7   5        1.53        3.62      2.38 o 
  -5   8   5        0.20        0.50      2.20 o 
  -4   8   5        0.94        0.25      1.40 o 
  -3   8   5      191.53      183.85      8.67 o 
  -2   8   5      409.98      418.58      8.74 o 
  -1   8   5        0.63        0.90      0.50 o 
   0   8   5      206.05      198.57      3.96 o 
   1   8   5      640.25      653.86     10.09 o 
   2   8   5       55.85       53.37      2.40 o 
   3   8   5       88.34       79.11      3.24 o 
   4   8   5       25.61       26.40      3.71 o 
   5   8   5       21.70       20.31      3.95 o 
  -5   9   5        0.28        1.29      2.24 o 
  -4   9   5        0.12        4.65      2.35 o 
  -3   9   5      446.65      422.31     10.73 o 
  -2   9   5       30.85       27.94      2.16 o 
  -1   9   5        6.35        5.05      1.39 o 
   0   9   5      257.94      250.41      7.82 o 
   1   9   5        1.50        1.92      0.72 o 
   2   9   5       38.40       32.13      2.37 o 
   3   9   5        1.51        0.40      0.94 o 
   4   9   5        0.55        0.19      2.19 o 
   5   9   5        2.47        5.10      2.73 o 
  -5  10   5        0.05        0.00      2.41 o 
  -4  10   5       14.57       18.07      3.35 o 
  -3  10   5      166.36      162.96      7.65 o 
  -2  10   5       32.29       38.43      3.38 o 
  -1  10   5       26.54       22.07      3.10 o 
   0  10   5        3.80        2.26      0.84 o 
   1  10   5       89.16       78.19      2.56 o 
   2  10   5       83.32       72.46      2.62 o 
   3  10   5       61.27       54.42      4.04 o 
   4  10   5        3.11        6.71      2.54 o 
  -4  11   5        1.99        8.47      2.69 o 
  -3  11   5       26.91       26.22      3.24 o 
  -2  11   5        0.47        0.00      1.33 o 
  -1  11   5       13.17       14.22      2.11 o 
   0  11   5      202.82      192.74      5.34 o 
   1  11   5       33.64       32.16      3.23 o 
   2  11   5      109.60       97.07      3.17 o 
   3  11   5      151.16      115.17     11.68 o 
   4  11   5       17.01       21.16      3.70 o 
  -4  12   5       11.09       16.07      4.68 o 
  -3  12   5       24.19       34.12      3.99 o 
  -2  12   5       21.43       14.26      2.67 o 
  -1  12   5       14.72       12.38      2.18 o 
   0  12   5       11.54       15.14      1.49 o 
   1  12   5        2.46        2.29      0.97 o 
   2  12   5        0.23        0.00      0.94 o 
   3  12   5        0.61        2.72      2.39 o 
   4  12   5        3.11        5.19      4.59 o 
  -4  13   5        3.65        8.25      2.88 o 
  -3  13   5       12.29        7.19      2.37 o 
  -2  13   5        8.36        6.03      2.14 o 
  -1  13   5        0.33        0.00      1.93 o 
   0  13   5      353.54      322.74      9.23 o 
   1  13   5        0.36        0.00      0.92 o 
   2  13   5       27.99       28.25      2.62 o 
   3  13   5       28.78       34.51      4.27 o 
   4  13   5       11.84       21.57      4.64 o 
  -3  14   5       21.89       25.00      4.72 o 
  -2  14   5       30.19       34.61      6.75 o 
  -1  14   5       65.69       64.75      5.42 o 
   0  14   5        0.35        1.25      1.48 o 
   1  14   5        0.27        0.05      1.25 o 
   2  14   5        0.01        0.14      2.08 o 
   3  14   5        6.43       11.93      5.98 o 
  -3  15   5       20.25       20.86      3.57 o 
  -2  15   5       22.74       26.53      3.58 o 
  -1  15   5        2.53        2.89      1.93 o 
   0  15   5      258.74      246.60     12.31 o 
   1  15   5        0.82        0.84      1.40 o 
   2  15   5       12.62       14.93      3.24 o 
   3  15   5       23.87       33.08      4.66 o 
  -2  16   5        0.36        2.26      2.22 o 
  -1  16   5        0.88        3.65      1.95 o 
   0  16   5       25.21       27.54      4.22 o 
   1  16   5        7.51        3.15      3.28 o 
   2  16   5        0.13        3.16      2.42 o 
  -2  17   5       15.15       31.23      7.90 o 
  -1  17   5        5.31        4.40      2.70 o 
   0  17   5        1.13        6.14      2.26 o 
   2  17   5        0.74        2.75      3.41 o 
  -1  18   5       87.89       86.87      5.53 o 
   0  18   5        0.16        6.62      2.73 o 
  -5   0   6       48.95       51.46      6.80 o 
  -4   0   6       89.62       79.67      6.63 o 
  -3   0   6       92.18       87.86      6.52 o 
  -2   0   6        2.09        2.38      0.65 o 
  -1   0   6     2996.31     3064.28     46.26 o 
   0   0   6     5232.71     5124.71     76.61 o 
   1   0   6     4557.05     4763.23     86.47 o 
   2   0   6      670.90      627.99     19.48 o 
   3   0   6      452.97      448.89     16.32 o 
   4   0   6     1665.03     2127.35     62.19 o 
   5   0   6        1.37        0.00      5.45 o 
  -5   1   6        0.01        0.08      2.13 o 
  -4   1   6        0.09        0.00      1.41 o 
  -3   1   6       32.66       37.99      1.44 o 
  -2   1   6      188.75      202.23      3.07 o 
  -1   1   6      274.23      294.51      4.39 o 
   0   1   6      959.72      964.15     10.77 o 
   1   1   6     2674.96     2718.24     68.99 o 
   2   1   6       19.42       16.51      2.97 o 
   3   1   6      171.60      166.37     12.49 o 
   4   1   6       21.37       21.30      4.42 o 
   5   1   6       59.57      125.16     51.81 o 
  -5   2   6        5.32        4.34      2.51 o 
  -4   2   6       59.02       52.93      2.98 o 
  -3   2   6       97.47       88.96      3.33 o 
  -2   2   6       47.82       51.56      1.88 o 
  -1   2   6      221.12      229.89      3.82 o 
   0   2   6     2554.52     2529.18     27.16 o 
   1   2   6       12.15       12.69      1.08 o 
   2   2   6       78.61       72.48      2.67 o 
   3   2   6      362.50      347.22      9.51 o 
   4   2   6      235.06      254.15     17.10 o 
   5   2   6       19.48       29.80      6.39 o 
  -5   3   6       82.58       88.98      7.55 o 
  -4   3   6       37.32       38.13      2.71 o 
  -3   3   6      112.19      117.22      6.28 o 
  -2   3   6      692.24      780.10      9.85 o 
  -1   3   6       29.04       28.55      8.11 o 
   0   3   6      473.80      435.21      6.58 o 
   1   3   6       90.87       86.33      4.65 o 
   2   3   6     1163.52     1288.87     18.14 o 
   3   3   6        1.36        0.89      1.23 o 
   4   3   6       12.88       12.16      2.32 o 
   5   3   6        1.29        2.96      4.48 o 
  -5   4   6        1.52        0.58      2.70 o 
  -4   4   6       63.72       65.93      3.31 o 
  -3   4   6       71.96       67.77      5.54 o 
  -2   4   6     2522.92     2687.69     41.91 o 
  -1   4   6     4706.86     4922.44     74.40 o 
   0   4   6       63.91       58.03      1.83 o 
   1   4   6      437.03      513.99      9.94 o 
   2   4   6      366.80      394.86      7.95 o 
   3   4   6       24.64       19.87      2.32 o 
   4   4   6      173.34      164.35     18.50 o 
   5   4   6        1.65        5.64      2.32 o 
  -5   5   6        2.19        0.99      1.82 o 
  -4   5   6        2.43        3.24      1.58 o 
  -3   5   6       78.78       62.93      2.93 o 
  -2   5   6     2548.23     2568.37     40.34 o 
  -1   5   6      126.23      146.04      2.62 o 
   0   5   6      164.69      151.03      3.46 o 
   1   5   6      130.96      134.67      3.45 o 
   2   5   6      584.43      675.45     16.93 o 
   3   5   6       13.23       14.78      1.71 o 
   4   5   6       21.80       26.67      4.14 o 
   5   5   6       19.93       19.41      4.31 o 
  -5   6   6       39.16       33.03      4.06 o 
  -4   6   6       76.35       81.38      3.92 o 
  -3   6   6      101.83       89.59      4.60 o 
  -2   6   6      663.60      716.30     13.03 o 
  -1   6   6     1089.31     1199.25     14.68 o 
   0   6   6      241.96      240.68      4.98 o 
   1   6   6      189.67      181.55      5.28 o 
   2   6   6       19.84       15.57      1.49 o 
   3   6   6       29.27       25.90      2.09 o 
   4   6   6       78.41       77.93      4.57 o 
   5   6   6       18.99       15.83      4.16 o 
  -5   7   6        7.34        7.38      3.29 o 
  -4   7   6      144.16      131.52      4.94 o 
  -3   7   6       19.64       21.31      2.16 o 
  -2   7   6        0.09        0.42      0.81 o 
  -1   7   6      217.60      222.31      5.24 o 
   0   7   6       48.84       45.17      1.65 o 
   1   7   6       73.45       68.38      2.48 o 
   2   7   6        6.42        7.12      1.14 o 
   3   7   6        2.42        2.76      1.66 o 
   4   7   6       72.48       64.32      7.00 o 
   5   7   6        0.61        5.33      2.74 o 
  -5   8   6        8.61        5.35      2.64 o 
  -4   8   6        8.96       13.70      2.61 o 
  -3   8   6      219.91      193.12      5.72 o 
  -2   8   6       73.40       61.56      2.73 o 
  -1   8   6       69.66       66.12      3.26 o 
   0   8   6      296.31      337.33      8.94 o 
   1   8   6        4.30        4.64      0.99 o 
   2   8   6       63.04       62.38      4.10 o 
   3   8   6       78.83       63.10      2.98 o 
   4   8   6       20.55       16.56      2.63 o 
   5   8   6        4.81        5.38      2.92 o 
  -5   9   6        2.20        0.17      2.16 o 
  -4   9   6        3.59        4.70      1.74 o 
  -3   9   6        4.18        4.63      1.55 o 
  -2   9   6      239.05      233.67      5.99 o 
  -1   9   6        8.99        9.45      2.00 o 
   0   9   6       58.90       58.37      2.06 o 
   1   9   6      245.20      249.08      7.59 o 
   2   9   6       58.35       53.73      2.31 o 
   3   9   6        8.06        5.57      1.28 o 
   4   9   6       10.58       19.25      3.42 o 
  -4  10   6       52.65       58.60      5.05 o 
  -3  10   6      192.00      188.43      7.13 o 
  -2  10   6        1.94        2.16      1.48 o 
  -1  10   6       11.49       11.67      2.20 o 
   0  10   6      134.90      133.66      3.33 o 
   1  10   6        2.03        2.76      0.85 o 
   2  10   6       37.13       45.38      2.80 o 
   3  10   6        2.58        3.91      1.26 o 
   4  10   6        4.19        2.03      2.29 o 
  -4  11   6        7.17       10.66      3.02 o 
  -3  11   6        3.98        5.89      1.70 o 
  -2  11   6        7.24        7.63      5.27 o 
  -1  11   6       47.91       49.06      3.32 o 
   0  11   6       23.79       22.31      1.96 o 
   1  11   6       44.18       43.63      2.11 o 
   2  11   6       15.38       17.99      1.93 o 
   3  11   6       38.22       30.11      3.74 o 
   4  11   6        2.77        7.17      3.96 o 
  -4  12   6        1.83        3.74      3.10 o 
  -3  12   6       30.62       42.14      4.35 o 
  -2  12   6       38.65       38.20      3.70 o 
  -1  12   6        2.32        1.73      1.57 o 
   0  12   6      171.17      169.91     13.67 o 
   1  12   6       19.70       25.40      1.86 o 
   2  12   6       25.26       29.25      2.11 o 
   3  12   6      360.28      383.70     17.69 o 
   4  12   6       11.35       13.97      3.37 o 
  -4  13   6       13.76       15.60      6.14 o 
  -3  13   6        8.37       13.44      3.03 o 
  -2  13   6        1.59        3.05      1.78 o 
  -1  13   6       28.46       26.71      3.02 o 
   0  13   6       27.28       27.06      2.79 o 
   1  13   6        8.08       10.75      1.44 o 
   2  13   6        0.41        1.68      1.25 o 
   3  13   6      334.72      308.66     10.97 o 
  -3  14   6        6.73        5.60      2.30 o 
  -2  14   6        5.47        2.91      1.87 o 
  -1  14   6       20.83       19.31      2.81 o 
   0  14   6       63.47       54.40      3.68 o 
   1  14   6        0.35        0.00      1.21 o 
   2  14   6       25.19       26.60      2.80 o 
   3  14   6      313.96      298.57     10.99 o 
  -3  15   6       94.50      103.37      6.45 o 
  -2  15   6        0.20        5.02      2.34 o 
  -1  15   6       18.10       15.57      2.68 o 
   0  15   6        1.46        2.55      1.84 o 
   1  15   6       25.04       27.83      5.65 o 
   2  15   6        1.20        1.92      2.19 o 
   3  15   6        0.00        0.00      2.87 o 
  -2  16   6        1.47        3.05      2.22 o 
  -1  16   6       22.08       24.82      3.33 o 
   0  16   6        0.57        0.37      1.77 o 
   1  16   6        1.60        2.62      2.14 o 
   2  16   6        3.63        5.77      2.60 o 
  -2  17   6       15.36       19.98      4.50 o 
  -1  17   6       43.81       54.55      5.27 o 
   0  17   6       61.40       66.34      4.55 o 
   1  17   6        3.98        5.71      3.62 o 
   0  18   6        4.12        6.55      3.97 o 
  -5   1   7       15.09       15.39      3.39 o 
  -4   1   7       37.81       28.52      3.39 o 
  -3   1   7       60.46       57.71      2.02 o 
  -2   1   7      172.41      171.62      4.41 o 
  -1   1   7       93.56       94.64      1.63 o 
   0   1   7        5.90        5.94      0.47 o 
   1   1   7     1800.31     1845.40     24.72 o 
   2   1   7      113.33      124.36      4.44 o 
   3   1   7      595.52      592.07     14.27 o 
   4   1   7      523.87      649.40     96.14 o 
   5   1   7        1.03        1.65      3.75 o 
  -5   2   7        6.23        8.82      2.93 o 
  -4   2   7       29.93       29.59      3.74 o 
  -3   2   7       56.83       61.17      2.66 o 
  -2   2   7     1466.56     1560.75     24.87 o 
  -1   2   7       13.57       14.50      0.62 o 
   0   2   7      622.38      671.09      7.84 o 
   1   2   7        6.15        3.51      0.75 o 
   2   2   7        3.45        5.80      1.00 o 
   3   2   7        0.01        1.96      1.22 o 
   4   2   7      119.55      116.18      8.00 o 
   5   2   7       78.46      160.70    170.32 o 
  -5   3   7        5.75        3.23      2.56 o 
  -4   3   7        0.98        1.14      1.28 o 
  -3   3   7       15.36       15.92      1.71 o 
  -2   3   7      228.38      258.45      4.91 o 
  -1   3   7       51.16       47.18      1.13 o 
   0   3   7      291.42      297.78      4.33 o 
   1   3   7     1586.07     1755.65     32.74 o 
   2   3   7       14.14       12.40      1.37 o 
   3   3   7       12.19       12.48      1.99 o 
   4   3   7       57.10       67.66      4.40 o 
   5   3   7       15.72       24.63      5.60 o 
  -5   4   7       78.72       84.72      7.76 o 
  -4   4   7      429.26      428.34      9.69 o 
  -3   4   7       71.16       66.23      2.94 o 
  -2   4   7      263.57      262.49      5.86 o 
  -1   4   7      642.63      709.49     10.16 o 
   0   4   7     1042.08     1134.34     17.86 o 
   1   4   7       47.10       45.82      1.90 o 
   2   4   7      214.74      223.66      5.40 o 
   3   4   7       52.64       57.83      3.59 o 
   4   4   7        3.01        4.39      1.74 o 
   5   4   7       92.00       97.37     10.09 o 
  -5   5   7        0.49        2.40      2.13 o 
  -4   5   7      430.08      427.61     12.64 o 
  -3   5   7       86.27       82.17      3.34 o 
  -2   5   7       36.44       41.17      2.14 o 
  -1   5   7      842.70      935.98     13.19 o 
   0   5   7      118.83      128.01      3.17 o 
   1   5   7      262.25      252.29      5.42 o 
   2   5   7       10.26       10.01      1.29 o 
   3   5   7      237.58      222.57      5.95 o 
   4   5   7       89.98       86.64      4.69 o 
   5   5   7        7.75        5.51      3.23 o 
  -5   6   7        3.71        5.12      2.02 o 
  -4   6   7      234.69      235.00      6.94 o 
  -3   6   7      359.87      349.57      8.05 o 
  -2   6   7       16.41       15.35      1.58 o 
  -1   6   7      135.91      160.48      3.22 o 
   0   6   7      106.28      108.40      2.98 o 
   1   6   7      469.98      491.48      9.11 o 
   2   6   7       69.86       72.79      2.89 o 
   3   6   7        3.26        3.25      1.16 o 
   4   6   7        3.35        3.48      1.71 o 
   5   6   7        0.83        1.39      2.55 o 
  -5   7   7        1.77        0.91      2.43 o 
  -4   7   7      332.49      326.51      8.40 o 
  -3   7   7     2824.49     2787.30     44.73 o 
  -2   7   7        5.90        8.66      1.30 o 
  -1   7   7        0.32        0.58      0.64 o 
   0   7   7     1005.99     1100.47     24.20 o 
   1   7   7        0.13        0.36      0.64 o 
   2   7   7      147.17      138.89      4.11 o 
   3   7   7       11.08       10.77      1.62 o 
   4   7   7        0.37        0.00      1.55 o 
   5   7   7       25.76       24.41      5.11 o 
  -5   8   7        6.47       11.75      4.76 o 
  -4   8   7        2.45        4.78      1.71 o 
  -3   8   7      455.51      434.41      9.70 o 
  -2   8   7      115.90      112.21      6.31 o 
  -1   8   7       11.88       16.40      2.13 o 
   0   8   7      368.68      340.22     10.28 o 
   1   8   7      569.22      531.40     37.59 o 
   2   8   7        5.89        7.50      1.26 o 
   3   8   7        2.99        2.65      1.17 o 
   4   8   7       35.03       33.83      6.36 o 
   5   8   7        0.60        2.25      2.58 o 
  -5   9   7        1.47        5.05      2.75 o 
  -4   9   7        0.48        0.00      1.39 o 
  -3   9   7      216.67      203.65      6.01 o 
  -2   9   7        1.14        0.00      0.97 o 
  -1   9   7       28.68       32.46      2.66 o 
   0   9   7       11.06       11.28      1.15 o 
   1   9   7       40.17       43.03      1.99 o 
   2   9   7        7.66        8.98      1.41 o 
   3   9   7      148.91      117.22      4.22 o 
   4   9   7       13.50       13.74      3.14 o 
  -4  10   7      128.76      118.27      4.90 o 
  -3  10   7        1.44        1.95      1.43 o 
  -2  10   7        1.55        0.00      1.06 o 
  -1  10   7       33.77       28.69      2.69 o 
   0  10   7        9.21       11.40      1.20 o 
   1  10   7      111.56      113.44      4.33 o 
   2  10   7      300.57      281.71      6.77 o 
   3  10   7      138.55      116.05      3.96 o 
   4  10   7       10.30       18.07      9.33 o 
  -4  11   7       11.44        7.20      2.77 o 
  -3  11   7       50.45       51.53      3.35 o 
  -2  11   7       12.99       10.56      2.23 o 
  -1  11   7       23.77       26.84      2.78 o 
   0  11   7      118.78      107.66      9.78 o 
   1  11   7      103.95      100.94      3.45 o 
   2  11   7      307.99      301.91      7.74 o 
   3  11   7      203.34      166.59      9.66 o 
   4  11   7        0.09        1.44      2.28 o 
  -4  12   7       14.38       20.47      3.75 o 
  -3  12   7        3.98        9.54      2.54 o 
  -2  12   7        0.26        0.60      1.61 o 
  -1  12   7        6.78        9.18      1.92 o 
   0  12   7        4.67        4.15      1.53 o 
   1  12   7       10.92       14.02      1.57 o 
   2  12   7       58.00       61.91      2.84 o 
   3  12   7       14.84       20.28      2.52 o 
   4  12   7        2.46        4.20      2.75 o 
  -4  13   7       12.72       28.22      4.34 o 
  -3  13   7        0.14        3.64      2.15 o 
  -2  13   7        5.57        6.58      2.10 o 
  -1  13   7       14.60        8.23      2.05 o 
   0  13   7        0.06        0.88      1.35 o 
   1  13   7        2.06        1.51      1.05 o 
   2  13   7       20.39       19.21      2.16 o 
   3  13   7        3.44        4.58      2.65 o 
  -3  14   7       46.20       41.49      7.36 o 
  -2  14   7       42.71       46.54      4.28 o 
  -1  14   7       34.12       42.08      3.79 o 
   0  14   7        3.97        3.14      1.70 o 
   1  14   7        2.54        1.89      1.39 o 
   2  14   7       21.02       28.58      2.89 o 
   3  14   7       53.54       63.92      5.55 o 
  -3  15   7        8.16       15.27      3.28 o 
  -2  15   7        2.09        3.79      3.17 o 
  -1  15   7       33.59       34.56      3.65 o 
   0  15   7       93.53       79.36      4.50 o 
   1  15   7        0.28        0.00      1.49 o 
   2  15   7       14.30       21.82      3.47 o 
   3  15   7       58.68       67.06      9.01 o 
  -2  16   7        1.20        3.37      2.37 o 
  -1  16   7        9.08       12.66      2.68 o 
   0  16   7        9.94       10.90      3.26 o 
   1  16   7        0.11        0.00      1.74 o 
   2  16   7        1.75        5.38      2.75 o 
  -1  17   7       60.05       65.87      5.08 o 
   0  17   7        6.38        8.45      2.44 o 
   1  17   7       15.18       12.19      4.42 o 
  -5   0   8        0.00        0.00      2.98 o 
  -4   0   8       69.02       67.29      6.80 o 
  -3   0   8     1253.94     1275.10     21.13 o 
  -2   0   8      322.22      349.16      9.35 o 
  -1   0   8       19.83       21.32      1.11 o 
   0   0   8      770.71      774.89     12.71 o 
   1   0   8     4013.74     4509.61     82.45 o 
   2   0   8      653.96      656.85     20.61 o 
   3   0   8       97.50       89.80      6.24 o 
   4   0   8     2598.57     2921.23     82.06 o 
   5   0   8       25.58       57.53      9.95 o 
  -5   1   8       75.01       79.60      5.90 o 
  -4   1   8       52.43       51.12      4.34 o 
  -3   1   8       49.87       51.52      2.24 o 
  -2   1   8        4.50        6.44      0.63 o 
  -1   1   8       51.05       48.95      1.14 o 
   0   1   8       34.81       39.64      1.06 o 
   1   1   8        0.05        0.56      0.54 o 
   2   1   8       11.94       15.99      1.54 o 
   3   1   8       28.70       23.14      2.65 o 
   4   1   8       19.61       25.56      3.81 o 
   5   1   8        0.04        0.00      3.15 o 
  -5   2   8      247.16      232.01     20.51 o 
  -4   2   8        6.21        5.55      2.47 o 
  -3   2   8       30.85       31.40      1.89 o 
  -2   2   8      209.41      219.03      3.28 o 
  -1   2   8      459.66      511.79      6.22 o 
   0   2   8       85.34       85.26      1.65 o 
   1   2   8     1215.94     1276.71     20.43 o 
   2   2   8      158.62      153.59      5.22 o 
   3   2   8       59.30       58.24      5.15 o 
   4   2   8      295.00      335.57     62.15 o 
   5   2   8        4.86       11.64      4.45 o 
  -5   3   8      221.06      213.71      9.03 o 
  -4   3   8       75.52       74.21      3.11 o 
  -3   3   8       41.37       40.17      2.37 o 
  -2   3   8     1744.13     1832.41     29.25 o 
  -1   3   8       43.12       41.98      1.06 o 
   0   3   8        1.83        2.51      0.47 o 
   1   3   8       27.65       37.76      2.14 o 
   2   3   8       85.66       75.82      2.91 o 
   3   3   8      996.11      961.70     21.22 o 
   4   3   8        0.17        0.00      3.37 o 
   5   3   8        0.73        0.00      2.96 o 
  -5   4   8      196.91      198.74     24.04 o 
  -4   4   8        5.44        3.42      1.72 o 
  -3   4   8        0.42        1.19      1.04 o 
  -2   4   8       29.57       42.73      2.10 o 
  -1   4   8       11.15       18.53      2.01 o 
   0   4   8      209.76      212.38      3.60 o 
   1   4   8      327.03      312.39      7.02 o 
   2   4   8      192.16      183.59      4.86 o 
   3   4   8      273.69      247.59      6.49 o 
   4   4   8        1.52        4.60      1.92 o 
   5   4   8        0.35        1.61      3.00 o 
  -5   5   8       43.94       44.77      6.22 o 
  -4   5   8       15.27       16.26      2.23 o 
  -3   5   8       29.54       25.44      2.15 o 
  -2   5   8       78.30       83.01      2.96 o 
  -1   5   8      284.30      301.06      5.03 o 
   0   5   8       24.18       28.77      1.49 o 
   1   5   8      342.20      349.96      9.83 o 
   2   5   8       35.83       33.58      2.17 o 
   3   5   8       54.55       54.80      4.57 o 
   4   5   8        0.09        0.28      1.53 o 
   5   5   8       13.42       18.95      3.77 o 
  -5   6   8        2.12        0.15      1.96 o 
  -4   6   8       27.84       31.21      2.82 o 
  -3   6   8       13.10       13.79      1.84 o 
  -2   6   8        7.66        7.58      1.28 o 
  -1   6   8      106.93       97.01      3.04 o 
   0   6   8      402.12      398.34      7.53 o 
   1   6   8       50.67       50.21      2.14 o 
   2   6   8       23.67       17.34      1.71 o 
   3   6   8        6.27        8.36      1.60 o 
   4   6   8        1.68        0.00      1.39 o 
   5   6   8        0.72        0.00      1.85 o 
  -5   7   8       21.65       21.91      2.83 o 
  -4   7   8      166.24      160.42      5.57 o 
  -3   7   8       41.16       44.07      2.86 o 
  -2   7   8       71.64       72.42      3.68 o 
  -1   7   8       56.57       64.66      2.56 o 
   0   7   8      688.10      661.33     11.56 o 
   1   7   8        3.51        4.21      0.95 o 
   2   7   8       76.41       78.16      3.10 o 
   3   7   8       12.13       17.23      2.02 o 
   4   7   8       21.94       26.02      4.53 o 
   5   7   8        0.00        5.83      3.07 o 
  -5   8   8        1.11        4.35      2.25 o 
  -4   8   8       23.65       22.80      2.70 o 
  -3   8   8      247.68      232.58      6.42 o 
  -2   8   8      237.21      237.33      5.99 o 
  -1   8   8        2.46        2.27      1.07 o 
   0   8   8     1062.97     1144.14     34.96 o 
   1   8   8       38.61       40.59      3.37 o 
   2   8   8       23.79       27.86      4.29 o 
   3   8   8        0.53        0.00      0.97 o 
   4   8   8        1.38        2.11      1.85 o 
  -5   9   8        0.49        0.00      2.34 o 
  -4   9   8       54.77       52.25      3.58 o 
  -3   9   8      193.24      183.86      5.68 o 
  -2   9   8        1.05        1.44      1.13 o 
  -1   9   8       22.59       21.96      2.26 o 
   0   9   8      613.04      603.53     10.96 o 
   1   9   8      173.55      168.84      6.76 o 
   2   9   8      308.84      276.69      6.70 o 
   3   9   8        3.56        1.86      1.26 o 
   4   9   8       14.50       18.91      2.94 o 
  -4  10   8       95.73       86.93      4.35 o 
  -3  10   8        2.30        1.60      1.36 o 
  -2  10   8        4.12        4.01      1.31 o 
  -1  10   8       54.05       51.32      3.32 o 
   0  10   8        0.02        0.80      0.90 o 
   1  10   8        8.62        8.87      1.27 o 
   2  10   8        5.18        3.71      1.18 o 
   3  10   8        0.01        1.72      1.17 o 
   4  10   8       23.60       18.98      3.41 o 
  -4  11   8        0.00        1.46      2.10 o 
  -3  11   8       26.98       28.81      2.71 o 
  -2  11   8       28.39       26.86      3.10 o 
  -1  11   8        1.53        3.21      1.54 o 
   0  11   8        0.57        0.00      1.13 o 
   1  11   8        2.30        3.80      1.05 o 
   2  11   8       96.58       97.31      3.93 o 
   3  11   8       16.15       17.22      1.97 o 
   4  11   8        1.66        5.31      2.58 o 
  -4  12   8       39.65       60.59      5.47 o 
  -3  12   8        7.32        9.67      2.55 o 
  -2  12   8        0.04        0.00      1.85 o 
  -1  12   8      223.42      188.00     15.26 o 
   0  12   8       86.77       77.04      4.00 o 
   1  12   8      199.22      189.90      6.58 o 
   2  12   8        0.58        4.39      1.33 o 
   3  12   8        0.89        2.07      1.74 o 
   4  12   8        0.00        0.00      2.30 o 
  -3  13   8        0.45        0.00      1.95 o 
  -2  13   8        0.37        0.77      3.60 o 
  -1  13   8       68.44       65.86      4.21 o 
   0  13   8       18.28       24.96      2.98 o 
   1  13   8       19.50       18.03      1.79 o 
   2  13   8      505.85      460.04      8.93 o 
   3  13   8       11.29       12.88      3.07 o 
  -3  14   8        2.33        6.67      2.50 o 
  -2  14   8        9.52        9.40      2.46 o 
  -1  14   8       54.91       50.59      4.14 o 
   0  14   8        0.81        0.93      1.63 o 
   1  14   8        4.24        1.35      1.62 o 
   2  14   8       20.09       25.60      2.31 o 
   3  14   8        4.58        5.25      2.67 o 
  -3  15   8       31.47       49.63      5.05 o 
  -2  15   8        3.88        5.59      2.30 o 
  -1  15   8        0.15        1.57      1.82 o 
   0  15   8       71.27       70.46      4.43 o 
   1  15   8        5.73        6.76      2.14 o 
   2  15   8        1.42        2.10      1.78 o 
  -2  16   8        3.41        6.00      2.50 o 
  -1  16   8        5.78        8.05      2.35 o 
   0  16   8       15.15       18.42      2.98 o 
   1  16   8       16.76       19.29      2.97 o 
  -1  17   8       87.01       84.11     11.84 o 
   0  17   8        0.07        0.48      2.86 o 
   1  17   8        0.63        2.38      2.02 o 
  -5   1   9       67.34       59.07      6.03 o 
  -4   1   9        8.12        7.72      2.73 o 
  -3   1   9       12.87       11.98      1.31 o 
  -2   1   9      221.88      227.15      3.44 o 
  -1   1   9       66.75       55.46      1.29 o 
   0   1   9        3.88        5.46      0.71 o 
   1   1   9      136.04      188.26      3.92 o 
   2   1   9       62.83       57.29      3.56 o 
   3   1   9      127.47      134.59      5.65 o 
   4   1   9      121.43      128.17      6.68 o 
   5   1   9       19.57       31.55      5.67 o 
  -5   2   9       13.38       13.80      3.40 o 
  -4   2   9       20.90       24.98      3.45 o 
  -3   2   9       20.94       23.43      2.25 o 
  -2   2   9     1222.67     1286.12     14.65 o 
  -1   2   9      508.10      527.68      6.48 o 
   0   2   9     1863.56     2012.03     22.08 o 
   1   2   9      869.68     1047.21     22.39 o 
   2   2   9       26.91       21.85      1.83 o 
   3   2   9      922.70      949.51     21.21 o 
   4   2   9       74.03       85.34     11.47 o 
   5   2   9        0.03        0.26      3.14 o 
  -5   3   9        5.20        9.11      3.01 o 
  -4   3   9      101.28       93.51      5.38 o 
  -3   3   9       21.18       17.93      1.58 o 
  -2   3   9      267.71      296.83      6.00 o 
  -1   3   9       83.01       79.34      1.61 o 
   0   3   9      341.95      363.09      5.29 o 
   1   3   9       19.43       27.11      2.24 o 
   2   3   9       10.39       11.20      1.69 o 
   3   3   9      491.00      443.27     16.24 o 
   4   3   9       24.28       23.29      3.59 o 
   5   3   9        0.76        0.00      8.34 o 
  -5   4   9       94.40       96.68      6.42 o 
  -4   4   9        8.08        8.37      1.76 o 
  -3   4   9      107.68      102.41      3.71 o 
  -2   4   9      513.88      454.23     10.13 o 
  -1   4   9        0.44        3.23      2.02 o 
   0   4   9       21.15       17.64      0.94 o 
   1   4   9       33.76       20.97      1.65 o 
   2   4   9        3.39        3.76      1.06 o 
   3   4   9       36.21       39.94      2.78 o 
   4   4   9        2.37        0.80      1.72 o 
   5   4   9        0.39        0.00      3.03 o 
  -5   5   9       47.56       44.79      6.67 o 
  -4   5   9        8.94        7.73      1.76 o 
  -3   5   9      105.09      111.16      3.96 o 
  -2   5   9        1.65        1.58      1.27 o 
  -1   5   9      412.41      402.69      6.45 o 
   0   5   9      158.98      140.88      3.03 o 
   1   5   9       65.13       64.87      2.45 o 
   2   5   9      463.26      443.37      9.16 o 
   3   5   9        7.40        6.27      1.52 o 
   4   5   9       11.18        8.42      2.27 o 
   5   5   9        9.40        8.52      3.56 o 
  -5   6   9       16.11       14.80      4.42 o 
  -4   6   9       13.83       14.01      2.14 o 
  -3   6   9      591.23      560.75     11.39 o 
  -2   6   9      172.08      170.50      4.68 o 
  -1   6   9        1.44        1.57      0.77 o 
   0   6   9       63.90       61.55      2.29 o 
   1   6   9      218.45      183.87      8.10 o 
   2   6   9      250.79      233.96      5.93 o 
   3   6   9       31.56       34.40      2.66 o 
   4   6   9       55.84       60.15      9.29 o 
   5   6   9        0.66        0.00      1.90 o 
  -5   7   9        3.39        3.62      2.29 o 
  -4   7   9       71.16       60.82      3.68 o 
  -3   7   9      161.21      144.95      5.56 o 
  -2   7   9      183.28      175.65      4.89 o 
  -1   7   9        6.17        6.11      1.12 o 
   0   7   9      157.02      139.02      3.76 o 
   1   7   9        7.37        8.10      2.20 o 
   2   7   9      123.16      110.21      4.54 o 
   3   7   9        0.31        0.00      1.00 o 
   4   7   9       92.10       90.85      5.91 o 
  -5   8   9        0.77        4.12      1.99 o 
  -4   8   9        0.68        2.60      1.68 o 
  -3   8   9      177.45      159.00      5.40 o 
  -2   8   9        3.61        2.08      1.14 o 
  -1   8   9        0.40        0.45      0.79 o 
   0   8   9        0.49        0.14      0.76 o 
   1   8   9       27.85       27.46      1.96 o 
   2   8   9        0.16        1.72      1.02 o 
   3   8   9        0.34        0.32      1.21 o 
   4   8   9        1.37        2.07      2.10 o 
  -4   9   9      117.06      108.40      4.73 o 
  -3   9   9      137.77      121.72      4.54 o 
  -2   9   9       70.46       57.58      3.84 o 
  -1   9   9       10.11       12.28      1.91 o 
   0   9   9        2.85        3.21      1.06 o 
   1   9   9        0.30        1.13      0.95 o 
   2   9   9      328.89      308.20      7.35 o 
   3   9   9       41.56       34.89      2.74 o 
   4   9   9        2.18        3.15      2.16 o 
  -4  10   9       34.42       25.72      2.93 o 
  -3  10   9        0.10        1.39      1.40 o 
  -2  10   9        7.68        6.97      1.55 o 
  -1  10   9      275.55      248.86     13.42 o 
   0  10   9       12.15       10.28      1.78 o 
   1  10   9        0.65        0.00      0.85 o 
   2  10   9      193.78      188.18      5.48 o 
   3  10   9       14.79       24.84      2.52 o 
   4  10   9       26.70       29.75      3.27 o 
  -4  11   9      114.48       90.40      6.31 o 
  -3  11   9       12.93       16.63      2.30 o 
  -2  11   9        3.84        3.24      1.75 o 
  -1  11   9      149.63      146.47     12.48 o 
   0  11   9      189.25      162.42      8.42 o 
   1  11   9      193.66      172.38      4.38 o 
   2  11   9      731.84      663.91     11.44 o 
   3  11   9        0.24        0.02      1.19 o 
   4  11   9       10.93       13.88      3.57 o 
  -4  12   9       79.90       84.26      7.15 o 
  -3  12   9       24.59       27.83      2.82 o 
  -2  12   9       11.47        8.84      2.15 o 
  -1  12   9       67.95       63.28      8.54 o 
   0  12   9        0.08        0.00      1.24 o 
   1  12   9       60.08       55.38      2.61 o 
   2  12   9      283.43      271.27      6.30 o 
   3  12   9       14.41       16.84      2.53 o 
  -3  13   9        0.03        0.00      2.00 o 
  -2  13   9        4.38        7.52      1.99 o 
  -1  13   9       34.18       38.96      5.53 o 
   0  13   9        0.49        2.36      2.83 o 
   1  13   9        2.68        1.55      2.64 o 
   2  13   9       29.73       29.86      2.80 o 
   3  13   9       71.93       65.22      4.08 o 
  -3  14   9       10.57       15.44      4.61 o 
  -2  14   9       37.50       44.15      4.24 o 
  -1  14   9        0.47        4.66      2.07 o 
   0  14   9       43.80       45.05      3.75 o 
   1  14   9        3.95        3.61      1.80 o 
   2  14   9        0.07        0.00      1.33 o 
   3  14   9       22.97       27.04      4.26 o 
  -2  15   9        0.02        2.21      2.01 o 
  -1  15   9        2.88        8.24      2.24 o 
   0  15   9        7.29        5.43      2.51 o 
   1  15   9        2.65        1.57      1.77 o 
   2  15   9        0.12        3.69      2.41 o 
  -2  16   9        0.58        1.78      2.29 o 
  -1  16   9        4.75        6.51      2.33 o 
   0  16   9        0.82        0.00      1.67 o 
   1  16   9        3.47        0.83      1.81 o 
  -1  17   9       22.41       19.78      3.20 o 
   0  17   9       22.00       37.51      4.02 o 
  -5   0  10       54.56       46.14      7.06 o 
  -4   0  10        1.10        0.21      2.72 o 
  -3   0  10      615.24      574.70     21.58 o 
  -2   0  10        3.42        4.31      0.85 o 
  -1   0  10      201.41      208.72      4.46 o 
   0   0  10     5424.06     6087.26     91.51 o 
   1   0  10       26.85       34.64      2.49 o 
   2   0  10      195.81      181.61      8.45 o 
   3   0  10      998.03      983.39     30.85 o 
   4   0  10       13.76       17.12      4.36 o 
   5   0  10        0.06        0.00      4.23 o 
  -5   1  10        6.32        6.70      2.88 o 
  -4   1  10       43.84       45.33      8.64 o 
  -3   1  10       71.97       73.76      2.93 o 
  -2   1  10      197.47      209.42      3.28 o 
  -1   1  10       36.98       40.13      1.21 o 
   0   1  10       53.26       55.38      1.42 o 
   1   1  10       13.35       11.55      1.08 o 
   2   1  10      478.76      476.96     14.94 o 
   3   1  10      154.65      153.47      6.21 o 
   4   1  10       25.75       33.85      3.96 o 
   5   1  10        4.15        6.70      3.61 o 
  -5   2  10       21.61       29.71      4.31 o 
  -4   2  10       39.43       37.35      4.07 o 
  -3   2  10      312.61      278.56      5.85 o 
  -2   2  10        9.08        9.91      1.11 o 
  -1   2  10       31.52       37.45      1.13 o 
   0   2  10      251.32      278.55      3.98 o 
   1   2  10      144.05      139.54      3.80 o 
   2   2  10        0.13        0.60      0.78 o 
   3   2  10      113.18      110.60      5.26 o 
   4   2  10        0.00        0.00      1.92 o 
   5   2  10        3.02        0.24      3.48 o 
  -5   3  10       97.96      101.63      6.31 o 
  -4   3  10       42.61       43.01      4.26 o 
  -3   3  10      375.77      357.64      9.29 o 
  -2   3  10        7.08        3.32      0.86 o 
  -1   3  10      180.13      191.25      2.98 o 
   0   3  10       34.39       38.42      1.31 o 
   1   3  10      170.25      174.19      4.40 o 
   2   3  10        5.39        2.87      0.97 o 
   3   3  10      121.19      127.84     17.88 o 
   4   3  10       48.14       57.31      5.02 o 
   5   3  10        3.04        5.73      5.28 o 
  -5   4  10       96.77       88.17      6.54 o 
  -4   4  10       15.46       16.35      3.03 o 
  -3   4  10       67.70       62.77      2.60 o 
  -2   4  10       60.14       62.24      2.32 o 
  -1   4  10      318.03      344.09      5.21 o 
   0   4  10      117.56      119.10      2.47 o 
   1   4  10      136.25      127.96      4.18 o 
   2   4  10      125.00      123.45      5.82 o 
   3   4  10      257.65      225.57      6.37 o 
   4   4  10        1.76        2.62      2.64 o 
   5   4  10        5.62       11.49     19.69 o 
  -5   5  10       50.44       54.86      5.30 o 
  -4   5  10       38.05       42.36      3.06 o 
  -3   5  10        5.35        5.85      1.40 o 
  -2   5  10       95.89       92.53      3.27 o 
  -1   5  10      298.31      311.75      5.79 o 
   0   5  10        1.40        2.66      0.64 o 
   1   5  10        0.39        0.95      0.73 o 
   2   5  10       14.32       13.51      1.70 o 
   3   5  10       56.67       50.75      3.11 o 
   4   5  10       59.70       52.29      4.37 o 
   5   5  10        2.34        4.74      3.50 o 
  -5   6  10        2.74        0.00      2.49 o 
  -4   6  10       56.76       57.71      3.53 o 
  -3   6  10       11.62       15.55      1.92 o 
  -2   6  10       47.37       46.35      2.83 o 
  -1   6  10       61.56       57.75      3.21 o 
   0   6  10       12.03       12.93      1.07 o 
   1   6  10       55.26       54.69      3.29 o 
   2   6  10        6.78        7.24      1.40 o 
   3   6  10        0.85        2.79      1.32 o 
   4   6  10       40.70       45.11      4.19 o 
  -5   7  10        7.35        6.05      3.90 o 
  -4   7  10       11.06       13.80      2.28 o 
  -3   7  10        0.00        2.92      1.34 o 
  -2   7  10        0.00        0.00      0.90 o 
  -1   7  10        3.02        4.60      1.10 o 
   0   7  10        1.56        2.17      0.82 o 
   1   7  10       71.10       74.79      4.75 o 
   2   7  10       15.92       14.93      1.84 o 
   3   7  10        2.04        2.81      1.34 o 
   4   7  10        1.58        0.59      2.01 o 
  -5   8  10        3.57        6.98      2.19 o 
  -4   8  10      129.99      122.86      4.96 o 
  -3   8  10        2.07        3.78      1.45 o 
  -2   8  10       73.15       67.31      3.06 o 
  -1   8  10       10.42       11.73      1.49 o 
   0   8  10        6.19        5.30      1.08 o 
   1   8  10     1165.43     1122.66     19.08 o 
   2   8  10       15.51       18.91      2.05 o 
   3   8  10        0.74        2.29      1.43 o 
   4   8  10       15.31       13.12      2.93 o 
  -4   9  10      131.96      107.93      5.75 o 
  -3   9  10        2.67        4.04      1.54 o 
  -2   9  10       20.60       20.05      2.06 o 
  -1   9  10        2.78        1.37      1.24 o 
   0   9  10       20.95       19.41      3.65 o 
   1   9  10      597.78      554.13     18.52 o 
   2   9  10       59.19       62.68      3.20 o 
   3   9  10       37.82       41.40      3.05 o 
   4   9  10       80.57       90.01      4.39 o 
  -4  10  10      250.92      230.31      9.15 o 
  -3  10  10        6.50        8.81      1.83 o 
  -2  10  10        4.69        5.55      1.47 o 
  -1  10  10        0.08        2.22      1.31 o 
   0  10  10       99.52       90.76      4.21 o 
   1  10  10      163.27      160.29      4.83 o 
   2  10  10        6.85        9.84      1.78 o 
   3  10  10       47.47       46.53      3.25 o 
   4  10  10       20.35       22.52      3.48 o 
  -4  11  10       36.78       34.69      3.30 o 
  -3  11  10        7.19        8.65      1.88 o 
  -2  11  10       18.62       14.76      2.53 o 
  -1  11  10      120.50       83.75      6.43 o 
   0  11  10       55.52       45.66      3.35 o 
   1  11  10       54.09       59.92      2.65 o 
   2  11  10      283.72      264.70      6.16 o 
   3  11  10       35.79       35.89      2.69 o 
   4  11  10        5.63        6.04      2.91 o 
  -4  12  10       36.89       43.83      3.73 o 
  -3  12  10       10.43       12.26      2.16 o 
  -2  12  10       13.92       14.58      2.56 o 
  -1  12  10      326.43      281.84      8.99 o 
   0  12  10        1.48        1.54      1.44 o 
   1  12  10        6.06        6.71      1.55 o 
   2  12  10        3.36        7.17      1.57 o 
   3  12  10       12.57       14.13      1.96 o 
  -3  13  10       29.79       41.47      4.40 o 
  -2  13  10       28.91       25.77      3.32 o 
  -1  13  10        9.02        5.78      1.99 o 
   0  13  10       18.97       19.90      2.74 o 
   1  13  10       20.18       19.63      4.65 o 
   2  13  10       91.07       79.14      4.00 o 
   3  13  10        6.66       11.73      2.30 o 
  -3  14  10        1.20        5.02      3.02 o 
  -2  14  10       13.07        7.24      3.14 o 
  -1  14  10        5.13        4.76      1.99 o 
   0  14  10        4.15        3.37      1.80 o 
   1  14  10        9.10       10.17      2.27 o 
   2  14  10       14.60       14.55      2.02 o 
  -2  15  10        1.97        2.77      2.18 o 
  -1  15  10        3.38        6.66      3.49 o 
   0  15  10       48.15       49.79      9.74 o 
   1  15  10       22.52       22.82      3.58 o 
   2  15  10        0.15        0.24      2.05 o 
  -1  16  10       10.11        9.06      2.62 o 
   0  16  10        0.70        2.99      3.13 o 
   1  16  10        2.32        2.82      1.99 o 
  -5   1  11        0.06        0.55      2.39 o 
  -4   1  11       11.79       12.60      2.97 o 
  -3   1  11      134.91      133.24     12.98 o 
  -2   1  11       98.12       93.91      2.01 o 
  -1   1  11       48.56       49.70      1.34 o 
   0   1  11      478.00      498.31      6.40 o 
   1   1  11        2.26        3.13      0.72 o 
   2   1  11       35.48       36.38      3.16 o 
   3   1  11     1099.23      971.73     32.97 o 
   4   1  11       82.22       81.59      5.44 o 
   5   1  11        6.81        5.88      4.17 o 
  -5   2  11        0.21        0.00      2.42 o 
  -4   2  11        7.96        9.70      2.71 o 
  -3   2  11      230.16      237.03      5.30 o 
  -2   2  11        6.38        7.52      1.01 o 
  -1   2  11      284.99      307.29      4.33 o 
   0   2  11      157.83      189.69      3.09 o 
   1   2  11      382.46      391.67      8.71 o 
   2   2  11      167.90      171.89      5.66 o 
   3   2  11      416.21      404.57     20.21 o 
   4   2  11       16.04       22.28      3.50 o 
   5   2  11        0.03        4.89      3.59 o 
  -5   3  11       17.69       16.29      3.57 o 
  -4   3  11       19.96       22.24      3.35 o 
  -3   3  11       72.11       62.70      2.63 o 
  -2   3  11       38.54       44.10      1.98 o 
  -1   3  11        4.57        5.20      0.61 o 
   0   3  11       22.77       27.23      1.21 o 
   1   3  11        0.53        0.00      0.96 o 
   2   3  11       16.31       20.05      3.61 o 
   3   3  11      236.37      231.47      8.62 o 
   4   3  11        7.36        8.95      2.67 o 
   5   3  11       30.78       53.89     17.21 o 
  -5   4  11       18.57       24.99      8.07 o 
  -4   4  11        3.95        0.92      1.80 o 
  -3   4  11      121.02      120.52      3.68 o 
  -2   4  11       31.39       31.10      1.82 o 
  -1   4  11        5.13        6.94      0.86 o 
   0   4  11        0.35        0.72      0.47 o 
   1   4  11       42.14       42.85      2.16 o 
   2   4  11      514.71      487.08     10.04 o 
   3   4  11       70.35       68.39      3.61 o 
   4   4  11        1.16        0.00      2.88 o 
   5   4  11       11.29       28.34     26.85 o 
  -5   5  11       18.47       18.26      3.68 o 
  -4   5  11       13.71       13.49      1.84 o 
  -3   5  11       73.17       75.48      2.97 o 
  -2   5  11       27.96       25.80      1.77 o 
  -1   5  11      342.15      328.45     22.22 o 
   0   5  11       29.77       30.10      1.48 o 
   1   5  11       84.24       78.01      2.91 o 
   2   5  11      163.92      159.03      5.92 o 
   3   5  11        3.23        4.00      1.86 o 
   4   5  11        0.97        3.17      2.53 o 
  -5   6  11        4.83        2.35      2.60 o 
  -4   6  11        0.10        1.30      1.53 o 
  -3   6  11        5.74        7.51      1.56 o 
  -2   6  11      273.86      261.01      6.33 o 
  -1   6  11        5.44        8.52      1.09 o 
   0   6  11      115.63      101.33      3.57 o 
   1   6  11        8.21        6.66      1.17 o 
   2   6  11      402.84      388.17      8.66 o 
   3   6  11       33.69       33.89      2.81 o 
   4   6  11       17.29       19.73      3.25 o 
  -5   7  11        0.12        2.60      2.23 o 
  -4   7  11        0.02        0.36      1.64 o 
  -3   7  11        0.16        1.63      1.18 o 
  -2   7  11       29.67       28.27      2.23 o 
  -1   7  11       33.91       38.00      2.24 o 
   0   7  11        6.18        4.57      1.03 o 
   1   7  11     1033.59     1002.34     17.35 o 
   2   7  11       79.26       79.74      3.53 o 
   3   7  11      126.40      117.59      4.60 o 
   4   7  11       37.26       34.96      3.86 o 
  -4   8  11       45.05       41.13      3.33 o 
  -3   8  11        1.63        1.89      1.38 o 
  -2   8  11        7.46        6.86      1.41 o 
  -1   8  11       13.12       15.79      1.71 o 
   0   8  11       84.85       77.04      3.65 o 
   1   8  11      116.46      110.65      3.87 o 
   2   8  11       97.15       88.31      3.69 o 
   3   8  11        0.33        0.00      1.21 o 
   4   8  11        5.05        5.52      2.34 o 
  -4   9  11       31.09       37.45      3.31 o 
  -3   9  11        5.01        3.82      1.51 o 
  -2   9  11      179.84      138.94      4.59 o 
  -1   9  11      163.57      150.67      5.66 o 
   0   9  11       23.02       22.13      2.48 o 
   1   9  11       76.07       71.39      4.42 o 
   2   9  11        2.73        4.61      1.50 o 
   3   9  11        9.53        8.41      1.87 o 
   4   9  11       81.37       87.07      4.49 o 
  -4  10  11        0.24        5.20      1.97 o 
  -3  10  11       77.95       72.86      3.87 o 
  -2  10  11      130.67      110.88      4.20 o 
  -1  10  11      118.91      102.19      4.74 o 
   0  10  11       21.20       16.92      2.34 o 
   1  10  11      126.72      124.54      4.32 o 
   2  10  11      116.35      121.53     10.95 o 
   3  10  11       33.76       32.22      2.93 o 
   4  10  11        4.23        3.38      3.03 o 
  -4  11  11      133.24      134.69      5.52 o 
  -3  11  11        3.43        5.68      1.74 o 
  -2  11  11       47.16       33.46      3.43 o 
  -1  11  11       24.91       26.85      2.98 o 
   0  11  11       14.90       11.84      2.11 o 
   1  11  11      235.67      220.10      9.80 o 
   2  11  11       37.34       34.96      2.86 o 
   3  11  11       20.22       20.54      3.50 o 
  -3  12  11        3.95        9.78      1.99 o 
  -2  12  11        0.18        3.95      1.95 o 
  -1  12  11       45.73       45.53      3.76 o 
   0  12  11       15.02       22.17      2.79 o 
   1  12  11       10.57       12.67      2.27 o 
   2  12  11        2.89        4.97      1.84 o 
   3  12  11        5.24        5.98      1.67 o 
  -3  13  11        1.22        1.49      2.11 o 
  -2  13  11        0.00        2.25      1.91 o 
  -1  13  11        9.57        8.48      2.26 o 
   0  13  11        0.28        1.18      1.64 o 
   1  13  11       11.16       13.92      2.53 o 
   2  13  11        2.88        4.07      1.51 o 
   3  13  11       43.51       41.19      3.67 o 
  -3  14  11       14.83       18.01      3.54 o 
  -2  14  11       52.84       39.11      3.90 o 
  -1  14  11       28.34       28.09      3.36 o 
   0  14  11       25.66       34.58      3.55 o 
   1  14  11        5.86        6.80      2.01 o 
   2  14  11        8.44       11.39      2.09 o 
  -2  15  11        3.02        3.01      2.02 o 
  -1  15  11        9.89        8.60      2.31 o 
   0  15  11       44.82       49.89      4.23 o 
   1  15  11       34.93       41.67      3.90 o 
   2  15  11        0.13        1.60      4.87 o 
  -1  16  11        1.35        2.53      4.28 o 
   0  16  11        0.42        2.23      2.82 o 
   1  16  11       40.56       37.54      4.06 o 
  -5   0  12       28.01       27.91      6.01 o 
  -4   0  12       24.63       19.91      4.74 o 
  -3   0  12      447.34      446.29     18.30 o 
  -2   0  12       38.17       38.81      2.65 o 
  -1   0  12       42.08       36.25      2.57 o 
   0   0  12      365.96      466.59     13.17 o 
   1   0  12       83.93      104.39      4.23 o 
   2   0  12       81.53       77.44      5.53 o 
   3   0  12      313.22      260.90     12.19 o 
   4   0  12       32.95       27.35      5.26 o 
   5   0  12        0.01        0.00      4.48 o 
  -5   1  12        2.41        2.40      2.59 o 
  -4   1  12       43.46       48.03      4.72 o 
  -3   1  12       42.72       34.20      3.56 o 
  -2   1  12       51.53       43.31      1.87 o 
  -1   1  12       56.95       59.57      1.55 o 
   0   1  12      666.25      677.93      8.42 o 
   1   1  12       25.43       26.04      1.64 o 
   2   1  12        0.18        0.05      0.93 o 
   3   1  12       49.77       42.70      3.67 o 
   4   1  12        3.70        2.33      2.20 o 
   5   1  12        2.44        2.62      3.67 o 
  -5   2  12        0.00        0.97      2.63 o 
  -4   2  12       49.64       51.61      4.76 o 
  -3   2  12        6.55        7.80      1.53 o 
  -2   2  12       22.25       26.75      1.63 o 
  -1   2  12       22.83       24.74      1.08 o 
   0   2  12       98.68      118.02      2.33 o 
   1   2  12       15.83       21.60      1.74 o 
   2   2  12       21.82       22.98      2.07 o 
   3   2  12        1.17        0.00      1.72 o 
   4   2  12       38.56       37.12      4.20 o 
   5   2  12        5.05        6.14      6.18 o 
  -5   3  12        0.28        0.00      2.63 o 
  -4   3  12        6.48        8.03      2.73 o 
  -3   3  12       89.73       91.55      3.16 o 
  -2   3  12       94.15       89.06      2.77 o 
  -1   3  12      196.89      204.35      5.33 o 
   0   3  12       74.12       64.56      1.94 o 
   1   3  12      182.23      179.52      4.75 o 
   2   3  12      152.79      159.79      8.29 o 
   3   3  12       50.55       46.82      3.80 o 
   4   3  12       64.17       75.52      5.38 o 
  -5   4  12        0.04        1.09      2.63 o 
  -4   4  12       10.53        5.83      3.33 o 
  -3   4  12        5.19        4.38      1.19 o 
  -2   4  12      124.75      113.46      5.57 o 
  -1   4  12      968.75      992.73     41.25 o 
   0   4  12       24.82       24.54      1.26 o 
   1   4  12       65.15       57.48      2.54 o 
   2   4  12      909.24      866.06     20.34 o 
   3   4  12       75.46       64.75      8.08 o 
   4   4  12        0.89        2.61      2.04 o 
  -5   5  12        7.55        7.56      3.10 o 
  -4   5  12        0.21        3.46      1.95 o 
  -3   5  12       24.26       22.59      3.49 o 
  -2   5  12        3.35        4.08      1.02 o 
  -1   5  12      181.63      187.28      4.97 o 
   0   5  12      137.59      118.37      2.97 o 
   1   5  12       99.64       89.64      4.17 o 
   2   5  12      703.17      672.75     13.08 o 
   3   5  12       18.46       15.36      2.13 o 
   4   5  12        0.69        3.02      2.14 o 
  -5   6  12        0.49        1.04      2.23 o 
  -4   6  12       38.59       39.04      2.78 o 
  -3   6  12      158.24      143.86      4.80 o 
  -2   6  12        3.75        2.45      0.97 o 
  -1   6  12      150.06      155.80      4.55 o 
   0   6  12       28.07       32.72      1.97 o 
   1   6  12       37.77       34.27      2.25 o 
   2   6  12      271.00      243.39     15.31 o 
   3   6  12      159.03      140.88      7.69 o 
   4   6  12        2.27        4.48      2.43 o 
  -4   7  12        0.01        2.04      1.37 o 
  -3   7  12       25.14       21.61      2.27 o 
  -2   7  12       17.12       14.37      1.84 o 
  -1   7  12        5.82        6.83      1.33 o 
   0   7  12       10.31       13.06      1.95 o 
   1   7  12      240.28      217.85      6.96 o 
   2   7  12        0.44        0.24      1.14 o 
   3   7  12        0.35        2.15      1.46 o 
   4   7  12       28.77       34.19      5.08 o 
  -4   8  12       52.88       56.61      7.47 o 
  -3   8  12       30.52       30.36      2.66 o 
  -2   8  12       33.64       26.29      2.30 o 
  -1   8  12        0.74        0.00      0.88 o 
   0   8  12       40.77       36.98      3.43 o 
   1   8  12     1273.40     1180.80     22.64 o 
   2   8  12        0.38        1.57      1.24 o 
   3   8  12        0.74        0.00      1.26 o 
   4   8  12       22.23       21.76      3.43 o 
  -4   9  12      148.94      156.34      5.79 o 
  -3   9  12        0.09        0.48      1.25 o 
  -2   9  12        0.26        0.21      1.17 o 
  -1   9  12       29.90       30.56      3.16 o 
   0   9  12        3.30        2.67      1.39 o 
   1   9  12      340.36      338.06     10.50 o 
   2   9  12       30.43       29.09      2.62 o 
   3   9  12        5.67        5.29      1.80 o 
   4   9  12       29.41       30.24      3.22 o 
  -4  10  12        9.47        7.28      2.10 o 
  -3  10  12        0.14        0.43      1.48 o 
  -2  10  12       21.45       22.28      2.35 o 
  -1  10  12       40.32       37.95      3.28 o 
   0  10  12        7.57        7.62      3.75 o 
   1  10  12      336.86      318.48      9.48 o 
   2  10  12       33.09       35.36      2.81 o 
   3  10  12        1.95        3.70      1.57 o 
  -4  11  12       12.07        9.69      2.35 o 
  -3  11  12       39.61       35.64      3.07 o 
  -2  11  12        0.86        3.32      1.82 o 
  -1  11  12        0.00        0.82      2.32 o 
   0  11  12        1.40        2.87      1.47 o 
   1  11  12        1.42        2.91      4.20 o 
   2  11  12        8.07        7.85      1.86 o 
   3  11  12       18.03       27.87      2.91 o 
  -3  12  12       23.66       31.40      3.00 o 
  -2  12  12      108.65       87.58      4.95 o 
  -1  12  12        5.96        4.57      1.77 o 
   0  12  12        1.55        1.62      1.52 o 
   1  12  12       11.74        9.75      2.24 o 
   2  12  12        2.78        4.27      1.63 o 
   3  12  12        3.28        5.14      1.79 o 
  -3  13  12        0.71        2.07      2.29 o 
  -2  13  12       25.02       35.43      3.93 o 
  -1  13  12        0.42        2.34      1.85 o 
   0  13  12        0.86        4.04      1.78 o 
   1  13  12       16.93       18.38      5.83 o 
   2  13  12        0.00        4.82      1.78 o 
  -2  14  12       35.78       34.29      3.86 o 
  -1  14  12        6.32        4.70      2.10 o 
   0  14  12       19.57       19.32      3.46 o 
   1  14  12        4.57        5.22      2.13 o 
   2  14  12        1.65        2.54      1.95 o 
  -2  15  12       18.87       19.41      3.17 o 
  -1  15  12        1.36        0.83      1.83 o 
   0  15  12        7.92       12.23      2.58 o 
   1  15  12        3.97        4.94      2.19 o 
   0  16  12        1.84        5.52      8.30 o 
  -5   1  13        7.29        6.86      3.23 o 
  -4   1  13       49.14       43.24      4.55 o 
  -3   1  13       41.27       43.89      3.97 o 
  -2   1  13      106.96       99.09      2.87 o 
  -1   1  13       38.12       35.00      1.29 o 
   0   1  13       56.15       59.30      1.63 o 
   1   1  13       37.69       38.79      1.97 o 
   2   1  13       55.04       49.20      3.07 o 
   3   1  13        7.27        5.75      1.92 o 
   4   1  13        3.69        7.53      2.54 o 
  -5   2  13        4.58        4.36      3.00 o 
  -4   2  13       71.06       63.60      5.21 o 
  -3   2  13       57.63       61.60      6.24 o 
  -2   2  13       28.55       26.06      1.67 o 
  -1   2  13        1.14        3.01      0.61 o 
   0   2  13       43.31       42.02      1.41 o 
   1   2  13        1.03        0.74      0.81 o 
   2   2  13        0.68        0.46      1.22 o 
   3   2  13        1.64        0.00      1.48 o 
   4   2  13        0.85        0.97      2.15 o 
  -5   3  13       12.70       14.40      3.71 o 
  -4   3  13      133.28      115.02      6.34 o 
  -3   3  13        2.18        4.27      1.44 o 
  -2   3  13        4.48        2.51      1.28 o 
  -1   3  13      779.74      781.47     20.33 o 
   0   3  13        5.61        7.03      0.77 o 
   1   3  13      113.30      125.67      3.96 o 
   2   3  13       75.33       68.38      6.55 o 
   3   3  13       54.58       55.65      4.46 o 
   4   3  13        6.82       10.95      4.83 o 
  -5   4  13        0.88        0.54      2.51 o 
  -4   4  13       50.42       49.46      4.74 o 
  -3   4  13        5.53        4.05      1.27 o 
  -2   4  13       17.57       17.66      1.54 o 
  -1   4  13       26.90       29.10      1.71 o 
   0   4  13      181.05      173.01      3.43 o 
   1   4  13      121.65      114.25      3.76 o 
   2   4  13       43.46       42.27      3.89 o 
   3   4  13        8.84        7.53      1.73 o 
   4   4  13       64.78       76.56      5.62 o 
  -5   5  13       12.43       13.57      3.26 o 
  -4   5  13        5.30        6.21      2.37 o 
  -3   5  13      216.21      205.33      5.21 o 
  -2   5  13        1.16        2.22      0.95 o 
  -1   5  13       19.27       22.46      1.62 o 
   0   5  13     2135.59     2124.69     33.26 o 
   1   5  13        3.90        5.32      1.31 o 
   2   5  13      379.84      355.40      8.38 o 
   3   5  13      138.06      145.29      5.32 o 
   4   5  13        8.69        8.67      2.69 o 
  -4   6  13       12.29       12.67      2.82 o 
  -3   6  13        2.22        1.28      1.12 o 
  -2   6  13      149.66      137.77      3.90 o 
  -1   6  13       98.39       88.61      2.87 o 
   0   6  13     1574.10     1584.18     25.54 o 
   1   6  13       83.21       84.38      3.70 o 
   2   6  13      346.62      335.81      8.07 o 
   3   6  13       25.26       26.59      2.74 o 
   4   6  13       11.00       14.35      3.08 o 
  -4   7  13       37.11       42.03      2.96 o 
  -3   7  13      115.38      110.50      3.80 o 
  -2   7  13      146.61      134.49      3.94 o 
  -1   7  13      105.95       95.73      4.26 o 
   0   7  13     1040.03     1008.42     21.59 o 
   1   7  13       73.40       78.06      3.28 o 
   2   7  13       38.30       32.95      3.17 o 
   3   7  13        8.22        7.34      2.10 o 
   4   7  13       16.51       20.97      4.49 o 
  -4   8  13        2.62        4.81      1.59 o 
  -3   8  13       17.14       16.26      2.21 o 
  -2   8  13       10.09        7.25      1.55 o 
  -1   8  13       14.13       17.20      2.41 o 
   0   8  13        3.68        3.74      1.49 o 
   1   8  13        3.42        4.83      1.80 o 
   2   8  13        2.24        1.75      1.32 o 
   3   8  13       21.41       26.01      2.80 o 
   4   8  13        1.02        1.97      3.09 o 
  -4   9  13        4.75        7.80      2.12 o 
  -3   9  13        0.35        1.77      1.49 o 
  -2   9  13        7.34        6.30      2.57 o 
  -1   9  13       35.89       40.09      3.31 o 
   0   9  13       10.18        9.63      1.94 o 
   1   9  13       39.12       38.22      3.86 o 
   2   9  13       31.16       32.46      5.40 o 
   3   9  13        8.75       11.09      2.10 o 
  -4  10  13        1.15        4.41      2.25 o 
  -3  10  13       13.58       15.90      2.36 o 
  -2  10  13       54.90       38.24      2.89 o 
  -1  10  13        3.06        5.43      1.75 o 
   0  10  13      151.78      125.24     10.17 o 
   1  10  13       41.41       42.08      3.57 o 
   2  10  13        3.33        5.15      1.66 o 
   3  10  13        2.19        1.77      1.64 o 
  -3  11  13        2.33        3.14      1.66 o 
  -2  11  13        4.40        1.58      1.71 o 
  -1  11  13        4.14        7.05      2.04 o 
   0  11  13       16.21       13.87      2.41 o 
   1  11  13        3.16        5.19      1.98 o 
   2  11  13        2.60        7.88      2.03 o 
   3  11  13        2.15        5.05      1.95 o 
  -3  12  13        0.40        0.96      1.68 o 
  -2  12  13        2.27        1.85      1.70 o 
  -1  12  13       18.17       16.15      2.66 o 
   0  12  13        4.27        4.03      1.84 o 
   1  12  13       17.75       16.02      2.81 o 
   2  12  13        4.36        5.86      1.94 o 
   3  12  13       10.90       13.94      2.39 o 
  -3  13  13        1.47        6.27      2.79 o 
  -2  13  13        0.04        2.24      1.77 o 
  -1  13  13        2.66        3.78      1.73 o 
   0  13  13        2.71        7.07      2.08 o 
   1  13  13       12.59       17.67      2.84 o 
   2  13  13       16.00       19.19      2.95 o 
  -2  14  13        4.43        2.80      2.25 o 
  -1  14  13        7.82       11.35      3.38 o 
   0  14  13        0.22        0.00      1.73 o 
   1  14  13      135.12      147.98     10.71 o 
   2  14  13        2.04        4.47      2.04 o 
  -1  15  13        0.82        1.68      1.94 o 
   0  15  13       27.52       34.26      3.95 o 
   1  15  13        1.96        9.45      2.46 o 
  -5   0  14        3.49        4.25      4.10 o 
  -4   0  14        4.00        7.04      3.58 o 
  -3   0  14       22.28       28.36      4.78 o 
  -2   0  14      128.84      110.50      7.12 o 
  -1   0  14      324.23      318.07      6.68 o 
   0   0  14        1.25        1.16      0.78 o 
   1   0  14      200.14      205.42      6.67 o 
   2   0  14       61.73       51.21      5.04 o 
   3   0  14        7.14        4.10      2.51 o 
   4   0  14      133.49      156.54     10.70 o 
  -5   1  14        1.67        0.93      2.57 o 
  -4   1  14       45.97       45.21      4.70 o 
  -3   1  14      129.65      128.53      6.14 o 
  -2   1  14      195.76      185.27      4.29 o 
  -1   1  14       43.72       46.61      2.26 o 
   0   1  14        0.08        0.16      0.50 o 
   1   1  14       68.61       66.01      3.25 o 
   2   1  14       39.76       32.79      2.56 o 
   3   1  14        0.70        1.32      1.54 o 
   4   1  14       16.86       13.37      3.01 o 
  -5   2  14        4.11        4.92      2.92 o 
  -4   2  14        1.88        2.81      2.11 o 
  -3   2  14        0.65        4.89      1.96 o 
  -2   2  14       17.34       17.15      3.12 o 
  -1   2  14        9.70       10.25      0.92 o 
   0   2  14       26.65       26.74      1.26 o 
   1   2  14       66.62       64.10      2.88 o 
   2   2  14       98.37       89.95      6.08 o 
   3   2  14       27.87       31.84      3.42 o 
   4   2  14       94.13      101.62      5.95 o 
  -5   3  14        0.41        0.00      2.52 o 
  -4   3  14       56.53       55.95      4.95 o 
  -3   3  14       97.31       99.98      5.32 o 
  -2   3  14       40.68       35.11      2.00 o 
  -1   3  14      582.45      603.86     11.02 o 
   0   3  14       53.17       48.81      1.60 o 
   1   3  14        0.19        0.00      0.80 o 
   2   3  14      192.71      186.48      7.14 o 
   3   3  14       51.07       44.93      3.89 o 
   4   3  14       23.66       28.75      3.88 o 
  -4   4  14        0.37        0.00      1.73 o 
  -3   4  14        6.44        7.24      1.43 o 
  -2   4  14      155.97      149.33      3.96 o 
  -1   4  14        9.46        9.85      1.42 o 
   0   4  14      372.10      354.75      6.48 o 
   1   4  14       89.86       88.47      3.92 o 
   2   4  14      239.29      236.72      7.40 o 
   3   4  14      289.16      244.45      7.19 o 
   4   4  14        2.27        3.25      2.67 o 
  -4   5  14        2.37        4.09      2.30 o 
  -3   5  14       64.78       61.74      2.88 o 
  -2   5  14        4.96        8.45      1.26 o 
  -1   5  14       58.55       55.96      2.30 o 
   0   5  14      250.93      245.03      5.82 o 
   1   5  14        1.87        1.50      1.06 o 
   2   5  14      139.85      131.16      5.28 o 
   3   5  14       96.98       91.15      4.25 o 
   4   5  14        7.79        7.47      4.91 o 
  -4   6  14        0.50        0.58      1.74 o 
  -3   6  14        0.11        0.00      1.00 o 
  -2   6  14       16.65       15.28      1.67 o 
  -1   6  14      141.68      130.02      4.19 o 
   0   6  14      251.30      248.64      7.60 o 
   1   6  14       26.97       33.04      2.41 o 
   2   6  14       35.11       36.84      2.75 o 
   3   6  14      152.34      134.02      5.59 o 
   4   6  14       22.07       21.12      3.59 o 
  -4   7  14       30.92       30.59      3.99 o 
  -3   7  14       22.83       18.80      2.02 o 
  -2   7  14        4.03        5.79      1.30 o 
  -1   7  14      109.66      102.59      3.26 o 
   0   7  14      241.06      230.30      7.38 o 
   1   7  14      363.71      364.38     11.80 o 
   2   7  14        8.59        9.06      2.02 o 
   3   7  14        0.02        0.00      1.69 o 
   4   7  14       28.74       49.80     12.53 o 
  -4   8  14        2.83        4.54      1.62 o 
  -3   8  14       69.81       58.95      3.17 o 
  -2   8  14        0.48        0.00      1.01 o 
  -1   8  14       52.93       52.12      3.38 o 
   0   8  14       21.80       19.52      2.60 o 
   1   8  14      499.63      481.66     10.18 o 
   2   8  14        8.36       10.16      1.81 o 
   3   8  14        0.01        0.77      1.42 o 
  -4   9  14        1.20        1.60      1.55 o 
  -3   9  14        0.00        0.00      1.24 o 
  -2   9  14        6.38        3.75      1.25 o 
  -1   9  14       27.93       28.76      2.99 o 
   0   9  14      262.65      239.14     21.14 o 
   1   9  14       74.23       68.52      6.45 o 
   2   9  14        0.47        0.00      1.45 o 
   3   9  14       53.50       60.98      4.66 o 
  -3  10  14        2.95        5.26      1.78 o 
  -2  10  14       66.99       62.50      3.55 o 
  -1  10  14       14.98       11.21      2.26 o 
   0  10  14       34.66       39.52      6.51 o 
   1  10  14        0.94        0.42      1.50 o 
   2  10  14       31.36       34.66      3.75 o 
   3  10  14        6.42       11.14      2.24 o 
  -3  11  14        9.11       14.32      2.35 o 
  -2  11  14        4.68        3.74      1.95 o 
  -1  11  14        1.24        2.32      2.25 o 
   0  11  14       15.08       13.71      2.48 o 
   1  11  14        2.75        2.70      1.82 o 
   2  11  14       21.35       26.39      2.80 o 
   3  11  14       16.58       18.40      2.79 o 
  -3  12  14        0.18        1.17      1.68 o 
  -2  12  14        4.86        3.36      2.03 o 
  -1  12  14        0.16        0.60      1.70 o 
   0  12  14       52.94       58.90      4.34 o 
   1  12  14        0.26        1.23      1.75 o 
   2  12  14        5.10        8.27      2.59 o 
  -2  13  14       24.92       28.11      3.60 o 
  -1  13  14        0.91        2.62      2.46 o 
   0  13  14        5.00        8.68      2.20 o 
   1  13  14       17.39       18.72      3.03 o 
   2  13  14        0.32        6.32      2.29 o 
  -2  14  14       22.71       27.22      3.66 o 
  -1  14  14        1.88        2.12      1.99 o 
   0  14  14        8.67       14.01      2.79 o 
   1  14  14        4.52        4.88      2.18 o 
   0  15  14        0.65        4.92      2.11 o 
  -4   1  15       24.31       28.32      3.91 o 
  -3   1  15       25.01       25.60      3.35 o 
  -2   1  15        6.40       10.09      1.55 o 
  -1   1  15      172.61      180.46      3.29 o 
   0   1  15       10.71       10.55      0.96 o 
   1   1  15       98.67       79.50      2.87 o 
   2   1  15       29.83       23.73      2.34 o 
   3   1  15        3.48        4.25      1.84 o 
   4   1  15       19.71       14.43      3.06 o 
  -4   2  15       54.77       54.81      5.06 o 
  -3   2  15      102.77       99.96     10.24 o 
  -2   2  15      185.25      167.30      8.22 o 
  -1   2  15      156.96      156.92      3.43 o 
   0   2  15        0.04        0.00      0.57 o 
   1   2  15       84.32       75.60      3.19 o 
   2   2  15      282.68      238.34     10.24 o 
   3   2  15        0.33        0.00      1.51 o 
   4   2  15       27.20       35.72      5.33 o 
  -4   3  15       59.14       54.82      5.04 o 
  -3   3  15        1.97        0.00      1.59 o 
  -2   3  15        8.66        8.28      1.25 o 
  -1   3  15      232.94      230.15      5.00 o 
   0   3  15        1.03        0.50      0.78 o 
   1   3  15        0.67        1.48      1.09 o 
   2   3  15       28.62       22.68      2.36 o 
   3   3  15        1.53        2.26      1.76 o 
   4   3  15        2.66        3.55      2.24 o 
  -4   4  15        6.06        8.65      2.56 o 
  -3   4  15       14.21       16.89      2.82 o 
  -2   4  15        8.16       11.06      1.43 o 
  -1   4  15        1.40        2.98      0.97 o 
   0   4  15      142.98      140.04      3.57 o 
   1   4  15       17.62       20.50      2.11 o 
   2   4  15       51.21       46.06      3.04 o 
   3   4  15        6.83        4.17      2.58 o 
   4   4  15        1.50        1.23      2.11 o 
  -4   5  15       21.66       20.07      4.56 o 
  -3   5  15       28.86       26.61      2.20 o 
  -2   5  15      261.01      244.55      5.60 o 
  -1   5  15       37.61       38.37      2.13 o 
   0   5  15       54.12       57.31      3.51 o 
   1   5  15      173.92      166.22      4.99 o 
   2   5  15       11.42        8.57      1.69 o 
   3   5  15       15.30       19.99      3.18 o 
   4   5  15        0.89        3.43      2.35 o 
  -4   6  15       69.81       67.05      7.69 o 
  -3   6  15       10.93       10.25      1.69 o 
  -2   6  15      123.27      120.05      3.76 o 
  -1   6  15      289.69      262.34      5.69 o 
   0   6  15      306.64      311.13     12.74 o 
   1   6  15      313.53      311.22      7.48 o 
   2   6  15       50.11       38.37      5.86 o 
   3   6  15        1.92        1.21      1.45 o 
   4   6  15        1.42        2.61      2.38 o 
  -4   7  15        0.17        0.00      2.12 o 
  -3   7  15       27.10       25.32      2.29 o 
  -2   7  15       60.60       56.01      3.36 o 
  -1   7  15      207.80      186.53      5.35 o 
   0   7  15      115.89      105.81      4.85 o 
   1   7  15      670.10      640.70     12.64 o 
   2   7  15        5.81        6.65      1.69 o 
   3   7  15        0.41        0.72      1.45 o 
  -4   8  15        6.28        6.23      2.06 o 
  -3   8  15       59.25       56.05      3.11 o 
  -2   8  15       47.25       47.02      2.72 o 
  -1   8  15       30.37       27.84      4.98 o 
   0   8  15       15.62       15.32      2.43 o 
   1   8  15      156.68      165.55     12.48 o 
   2   8  15        8.66       10.70      2.79 o 
   3   8  15       25.08       28.08      3.48 o 
  -3   9  15        1.81        1.62      1.31 o 
  -2   9  15       92.72       91.70      3.50 o 
  -1   9  15        5.77        8.71      2.00 o 
   0   9  15       54.78       54.84      5.10 o 
   1   9  15       48.09       48.34      4.58 o 
   2   9  15        0.55        0.00      1.29 o 
   3   9  15        2.41        4.48      1.74 o 
  -3  10  15        9.10        7.07      1.64 o 
  -2  10  15        9.47       11.75      2.06 o 
  -1  10  15        9.91       14.88      2.57 o 
   0  10  15      163.04      161.56      6.61 o 
   1  10  15        6.65       11.68      2.47 o 
   2  10  15        5.29        8.43      1.98 o 
   3  10  15        0.02        0.88      1.82 o 
  -3  11  15        7.13       11.25      1.94 o 
  -2  11  15        1.65        0.00      1.70 o 
  -1  11  15        3.67        5.46      1.98 o 
   0  11  15      171.61      187.79     14.75 o 
   1  11  15        1.14        1.13      1.71 o 
   2  11  15        2.71        4.33      2.04 o 
  -2  12  15        1.56        3.26      2.04 o 
  -1  12  15        8.78       10.07      2.47 o 
   0  12  15        0.54        4.76      1.88 o 
   1  12  15        3.55        8.67      6.13 o 
   2  12  15       16.60       26.86      3.64 o 
  -2  13  15       18.12       27.11      3.67 o 
  -1  13  15       25.94       29.25      3.65 o 
   0  13  15        6.33        6.33      2.14 o 
   1  13  15        0.01        3.06      2.07 o 
  -1  14  15        4.08       10.65      2.49 o 
   0  14  15       13.19       12.79      2.72 o 
  -4   0  16        4.80        2.02      2.68 o 
  -3   0  16       39.37       36.68      5.58 o 
  -2   0  16      108.84      112.69      7.44 o 
  -1   0  16      170.04      166.43      4.55 o 
   0   0  16        0.75        0.00      0.80 o 
   1   0  16      202.14      176.85      6.48 o 
   2   0  16      115.37       95.83      6.74 o 
   3   0  16        3.15        3.03      2.70 o 
   4   0  16       34.34       35.61      6.20 o 
  -4   1  16        0.30        0.31      1.62 o 
  -3   1  16       13.07       13.73      2.62 o 
  -2   1  16        0.01        3.47      1.56 o 
  -1   1  16      100.39      102.21      2.73 o 
   0   1  16        1.42        1.03      0.63 o 
   1   1  16       48.92       52.89      2.56 o 
   2   1  16        3.98        1.60      1.38 o 
   3   1  16        1.96        1.82      1.64 o 
   4   1  16       39.87       53.75     13.18 o 
  -4   2  16       22.76       30.77      4.08 o 
  -3   2  16        6.19        6.85      1.97 o 
  -2   2  16       74.15       65.00      3.15 o 
  -1   2  16      342.97      325.37      6.37 o 
   0   2  16        2.79        3.38      0.84 o 
   1   2  16        0.11        0.15      1.08 o 
   2   2  16        1.12        1.41      1.35 o 
   3   2  16        2.05        2.01      1.72 o 
   4   2  16        4.77        9.46      2.71 o 
  -4   3  16        1.88        2.48      3.36 o 
  -3   3  16        5.91       10.82      2.47 o 
  -2   3  16        0.50        0.50      1.27 o 
  -1   3  16      399.79      393.24      7.38 o 
   0   3  16      247.53      218.10      5.37 o 
   1   3  16       84.43       79.88      4.61 o 
   2   3  16        4.86        3.37      1.96 o 
   3   3  16        3.91        3.39      1.97 o 
   4   3  16        0.48        2.16      2.36 o 
  -4   4  16       13.04       15.74      3.38 o 
  -3   4  16       41.45       42.25      4.14 o 
  -2   4  16        1.56        3.09      1.22 o 
  -1   4  16      776.65      756.56     12.33 o 
   0   4  16        9.42        8.71      1.98 o 
   1   4  16        2.28        1.45      1.48 o 
   2   4  16      132.47      114.82      4.54 o 
   3   4  16       69.95       72.19      5.24 o 
   4   4  16        9.76       10.84      3.63 o 
  -4   5  16        2.73        0.95      2.15 o 
  -3   5  16        2.47        2.02      1.47 o 
  -2   5  16       10.78        8.96      1.88 o 
  -1   5  16      456.48      437.19      8.43 o 
   0   5  16       31.52       34.10      3.79 o 
   1   5  16        1.60        1.01      1.23 o 
   2   5  16       26.43       19.83      2.35 o 
   3   5  16        0.00        1.78      1.44 o 
  -4   6  16        1.39        3.08      2.28 o 
  -3   6  16        1.27        1.79      1.28 o 
  -2   6  16       28.82       28.79      2.18 o 
  -1   6  16       62.74       58.03      2.95 o 
   0   6  16        0.79        2.72      1.55 o 
   1   6  16       27.90       28.69      2.49 o 
   2   6  16       26.35       26.54      2.61 o 
   3   6  16        5.53        5.43      1.73 o 
  -4   7  16        0.45        2.97      2.27 o 
  -3   7  16       18.64       20.79      2.18 o 
  -2   7  16       13.04       15.69      2.38 o 
  -1   7  16       13.51       14.35      1.88 o 
   0   7  16       67.61       68.77      7.62 o 
   1   7  16      163.59      150.52      6.30 o 
   2   7  16        2.25        2.64      1.40 o 
   3   7  16        0.51        1.89      1.42 o 
  -3   8  16       27.48       22.75      2.30 o 
  -2   8  16        4.50        8.33      1.56 o 
  -1   8  16        1.03        0.89      1.55 o 
   0   8  16       23.71       30.74      3.27 o 
   1   8  16      163.73      167.48     12.66 o 
   2   8  16       25.62       23.75      2.55 o 
   3   8  16        0.02        2.30      1.61 o 
  -3   9  16        6.94        5.18      1.58 o 
  -2   9  16        3.50        5.73      1.70 o 
  -1   9  16        1.14        0.93      2.34 o 
   0   9  16       53.77       59.01      4.29 o 
   1   9  16       92.59       94.15      6.52 o 
   2   9  16        7.06        7.95      1.81 o 
   3   9  16        7.29        8.99      2.13 o 
  -3  10  16       64.15       67.60      5.70 o 
  -2  10  16        0.00        1.56      1.53 o 
  -1  10  16        1.49        1.68      2.52 o 
   0  10  16       38.99       46.82      4.05 o 
   1  10  16        0.44        2.65      1.87 o 
   2  10  16        1.15        2.11      1.86 o 
  -2  11  16        0.78        3.38      1.96 o 
  -1  11  16        0.19        0.00      1.84 o 
   0  11  16       10.22       18.33      2.77 o 
   1  11  16       22.33       27.27      3.44 o 
   2  11  16        1.89        3.22      2.05 o 
  -2  12  16        0.04        0.00      1.76 o 
  -1  12  16        4.86        7.89      2.25 o 
   0  12  16       20.97       31.08      3.42 o 
   1  12  16        0.03        4.19      1.99 o 
  -1  13  16       26.00       24.92      3.64 o 
   0  13  16        3.52        5.24      2.12 o 
   1  13  16        6.59        9.03      2.61 o 
  -4   1  17        6.66       10.71      2.71 o 
  -3   1  17        7.60        6.81      2.32 o 
  -2   1  17      344.30      342.36     18.96 o 
  -1   1  17       64.77       59.81      2.42 o 
   0   1  17        0.12        0.53      0.71 o 
   1   1  17       42.78       42.31      2.48 o 
   2   1  17        4.88        3.97      1.64 o 
   3   1  17       44.11       44.54      4.10 o 
  -4   2  17        0.47        1.60      1.85 o 
  -3   2  17        1.09        2.12      2.17 o 
  -2   2  17      149.47      152.16     14.31 o 
  -1   2  17       71.48       69.68      2.67 o 
   0   2  17       37.90       40.69      1.90 o 
   1   2  17      201.90      178.84      5.30 o 
   2   2  17      119.16       97.24      4.24 o 
   3   2  17        5.49        6.36      2.16 o 
  -4   3  17        0.72        3.34      3.69 o 
  -3   3  17       15.57       18.97      3.21 o 
  -2   3  17        3.20        4.18      1.53 o 
  -1   3  17      127.12      136.84      3.83 o 
   0   3  17      116.20      113.24      3.32 o 
   1   3  17        1.11        2.53      1.27 o 
   2   3  17       72.53       57.87      3.47 o 
   3   3  17       17.64       23.29      3.27 o 
  -4   4  17       56.02       59.60      5.48 o 
  -3   4  17        0.03        0.47      1.74 o 
  -2   4  17       45.99       45.92      2.54 o 
  -1   4  17      106.69      117.13      6.97 o 
   0   4  17      153.48      149.75      5.85 o 
   1   4  17        0.20        2.51      1.25 o 
   2   4  17       51.34       48.69      3.99 o 
   3   4  17        2.92        4.17      1.71 o 
  -4   5  17       39.70       39.73      4.71 o 
  -3   5  17        5.42        4.71      3.83 o 
  -2   5  17        8.39       13.73      1.68 o 
  -1   5  17      118.46      117.39      4.17 o 
   0   5  17        9.79        8.70      2.02 o 
   1   5  17        4.57        4.73      1.49 o 
   2   5  17       10.55        7.91      1.87 o 
   3   5  17        1.81        1.26      1.53 o 
  -4   6  17       29.30       31.10      5.29 o 
  -3   6  17        1.01        2.96      1.60 o 
  -2   6  17        1.76        3.56      1.25 o 
  -1   6  17        6.09        7.39      1.61 o 
   0   6  17       62.69       76.03      4.27 o 
   1   6  17       85.59       81.27      3.72 o 
   2   6  17        4.00        7.80      1.73 o 
   3   6  17        2.23        3.41      2.06 o 
  -3   7  17       82.21       73.26      4.41 o 
  -2   7  17       23.89       25.48      2.21 o 
  -1   7  17        3.47        5.19      1.47 o 
   0   7  17      147.44      143.96      6.06 o 
   1   7  17        1.94        1.75      1.82 o 
   2   7  17        8.05        7.95      1.77 o 
   3   7  17        4.57        3.60      2.26 o 
  -3   8  17        0.13        2.40      1.47 o 
  -2   8  17       12.09       11.59      1.94 o 
  -1   8  17       11.81       11.29      2.34 o 
   0   8  17        0.25        1.70      1.72 o 
   1   8  17        2.64        2.48      1.96 o 
   2   8  17        2.67        4.99      1.70 o 
   3   8  17        0.26        1.08      1.69 o 
  -3   9  17        7.09        8.70      1.78 o 
  -2   9  17        2.64        7.30      1.62 o 
  -1   9  17       16.91       14.42      2.63 o 
   0   9  17      264.90      257.51      8.83 o 
   1   9  17       12.67       12.82      2.41 o 
   2   9  17       28.16       37.53      6.84 o 
  -2  10  17        2.67        4.38      1.79 o 
  -1  10  17        9.31       11.07      2.48 o 
   0  10  17       24.18       29.76      3.61 o 
   1  10  17       32.06       34.98      3.83 o 
   2  10  17        0.23        2.51      1.98 o 
  -2  11  17        7.41        7.60      2.44 o 
  -1  11  17        1.92        2.62      1.98 o 
   0  11  17      299.09      298.97     10.06 o 
   1  11  17        0.08        0.00      1.72 o 
  -1  12  17       22.05       23.97      3.44 o 
   0  12  17       57.65       63.94      4.80 o 
   1  12  17        1.14        1.09      2.03 o 
  -4   0  18        3.65       10.23      3.78 o 
  -3   0  18        0.02        2.32      2.47 o 
  -2   0  18      800.08      822.00     28.55 o 
  -1   0  18      108.05      109.24      5.72 o 
   0   0  18       75.91       74.71      3.95 o 
   1   0  18      356.47      284.26      9.04 o 
   2   0  18       13.07       13.17      3.63 o 
   3   0  18       23.27       29.93      4.96 o 
  -4   1  18        2.35        4.34      2.19 o 
  -3   1  18        1.77        2.33      2.15 o 
  -2   1  18       13.15       12.62      2.62 o 
  -1   1  18        4.61        4.78      1.15 o 
   0   1  18        0.38        0.87      0.80 o 
   1   1  18        3.02        4.76      1.36 o 
   2   1  18        0.31        0.00      1.41 o 
   3   1  18       13.00       10.88      2.43 o 
  -4   2  18        7.37        5.58      2.41 o 
  -3   2  18        7.36       11.27      2.67 o 
  -2   2  18        0.13        5.83      2.01 o 
  -1   2  18        1.90        2.14      1.01 o 
   0   2  18       99.86       93.47      3.58 o 
   1   2  18       61.11       53.80      4.43 o 
   2   2  18        0.30        1.08      1.48 o 
   3   2  18       10.46       11.77      2.45 o 
  -4   3  18       14.32       15.25      3.12 o 
  -3   3  18        1.37        5.24      2.08 o 
  -2   3  18       88.92       88.33      4.40 o 
  -1   3  18      383.61      389.04      7.59 o 
   0   3  18       10.81       11.60      1.66 o 
   1   3  18        3.67        3.40      1.40 o 
   2   3  18        4.58        4.68      2.45 o 
   3   3  18       29.00       27.24      3.45 o 
  -4   4  18        0.46        1.47      2.20 o 
  -3   4  18        0.63        1.97      1.89 o 
  -2   4  18       16.85       21.94      2.39 o 
  -1   4  18      100.21      102.18      5.07 o 
   0   4  18       41.35       44.22      3.51 o 
   1   4  18       38.01       36.27      2.71 o 
   2   4  18       17.96       24.08      2.61 o 
   3   4  18        5.72       13.21      2.72 o 
  -3   5  18        0.74        2.30      1.91 o 
  -2   5  18       41.17       38.80      2.49 o 
  -1   5  18       44.49       48.27      4.33 o 
   0   5  18        6.32        4.67      1.83 o 
   1   5  18        4.19        5.69      1.60 o 
   2   5  18       14.68       17.31      2.41 o 
   3   5  18       33.54       33.86      3.32 o 
  -3   6  18       10.06       11.97      2.59 o 
  -2   6  18       16.02       19.23      2.01 o 
  -1   6  18       33.78       41.13      2.94 o 
   0   6  18       91.15       85.20      4.61 o 
   1   6  18        3.36        3.11      1.83 o 
   2   6  18        2.11        5.40      1.65 o 
   3   6  18        0.26        0.25      1.85 o 
  -3   7  18        3.53        5.08      2.19 o 
  -2   7  18        0.93        3.24      1.49 o 
  -1   7  18        0.31        1.73      1.37 o 
   0   7  18       14.06       20.16      5.54 o 
   1   7  18        0.03        0.00      1.67 o 
   2   7  18       13.62       17.75      2.36 o 
  -3   8  18      114.17      117.08      4.29 o 
  -2   8  18       10.30       11.44      2.15 o 
  -1   8  18        0.38        0.00      1.54 o 
   0   8  18      187.50      208.00      7.88 o 
   1   8  18        7.49        7.32      4.13 o 
   2   8  18       53.46       68.13      4.06 o 
  -2   9  18        0.98        3.94      1.76 o 
  -1   9  18       22.46       23.51      7.07 o 
   0   9  18      245.12      247.00     17.53 o 
   1   9  18       52.04       60.87      4.71 o 
   2   9  18        6.79       16.43      3.02 o 
  -2  10  18        1.22        0.88      1.94 o 
  -1  10  18       11.66        9.85      2.69 o 
   0  10  18       18.03       21.68      3.21 o 
   1  10  18        2.59        3.01      2.65 o 
  -1  11  18      136.38      136.19      6.60 o 
   0  11  18        6.91       10.69      2.67 o 
   1  11  18       11.72       13.67      2.88 o 
   0  12  18       15.41       21.84      4.05 o 
  -3   1  19        2.42        4.03      2.09 o 
  -2   1  19      491.24      500.43     14.72 o 
  -1   1  19       35.65       40.30      2.81 o 
   0   1  19       17.89       18.79      1.79 o 
   1   1  19       20.56       22.61      2.15 o 
   2   1  19       14.92       10.23      2.30 o 
   3   1  19        0.84        3.81      2.13 o 
  -3   2  19       13.77       15.39      3.03 o 
  -2   2  19      434.87      446.07     12.93 o 
  -1   2  19       13.31       13.57      1.57 o 
   0   2  19       11.11       14.74      1.72 o 
   1   2  19       96.61       84.33      3.86 o 
   2   2  19        4.07        5.88      1.87 o 
   3   2  19        7.55       10.73      3.03 o 
  -3   3  19       26.50       27.71      3.67 o 
  -2   3  19       65.22       67.10      5.00 o 
  -1   3  19       23.66       28.60      3.08 o 
   0   3  19        7.56        6.22      2.09 o 
   1   3  19        2.04        2.06      1.44 o 
   2   3  19       14.48       18.39      2.45 o 
   3   3  19        6.18        5.87      2.38 o 
  -3   4  19        0.25        2.01      1.98 o 
  -2   4  19       20.31       21.39      2.46 o 
  -1   4  19       24.59       23.88      2.38 o 
   0   4  19       11.44       11.23      2.41 o 
   1   4  19       30.80       34.28      2.80 o 
   2   4  19        2.96        5.80      1.80 o 
   3   4  19       11.45       20.61      3.22 o 
  -3   5  19        0.53        3.38      1.97 o 
  -2   5  19       13.66       15.75      1.91 o 
  -1   5  19        2.79        1.86      1.36 o 
   0   5  19        3.57        5.19      3.61 o 
   1   5  19        1.61        3.67      1.98 o 
   2   5  19        1.68        2.09      1.59 o 
  -3   6  19       11.62       12.48      4.27 o 
  -2   6  19        0.27        0.71      1.32 o 
  -1   6  19       11.12       10.37      1.87 o 
   0   6  19       14.05       13.85      2.65 o 
   1   6  19       34.57       38.56      3.85 o 
   2   6  19       23.88       19.62      2.63 o 
  -3   7  19        0.03        0.20      3.28 o 
  -2   7  19        8.57        7.77      1.82 o 
  -1   7  19       30.94       29.75      3.42 o 
   0   7  19      163.91      174.54      7.18 o 
   1   7  19       15.10       23.95      4.05 o 
   2   7  19        0.41        0.00      1.29 o 
  -2   8  19        3.29        3.46      1.49 o 
  -1   8  19        0.00        0.00      1.85 o 
   0   8  19        3.89        6.91      2.29 o 
   1   8  19        9.55       13.00      4.23 o 
   2   8  19        0.43        2.04      2.62 o 
  -2   9  19        0.09        0.02      1.39 o 
  -1   9  19       48.76       54.67      4.54 o 
   0   9  19       21.45       33.83      3.80 o 
   1   9  19       20.68       23.09      3.42 o 
  -1  10  19       50.21       55.80      4.70 o 
   0  10  19       37.75       41.00      5.49 o 
   1  10  19        4.92        5.79      2.14 o 
   0  11  19        8.33        7.50      2.67 o 
  -3   0  20      331.69      356.79     17.03 o 
  -2   0  20       59.62       68.41      6.80 o 
  -1   0  20        9.66       10.51      2.96 o 
   0   0  20        0.01        0.00      2.81 o 
   1   0  20      154.01      134.07      8.99 o 
   2   0  20        0.02        2.64      2.68 o 
  -3   1  20      148.24      173.06      7.82 o 
  -2   1  20        1.67        0.85      1.94 o 
  -1   1  20        4.94        5.17      1.86 o 
   0   1  20       37.30       36.92      2.89 o 
   1   1  20        0.69        2.06      1.67 o 
   2   1  20        0.05        0.85      1.69 o 
  -3   2  20       78.96       92.31      7.95 o 
  -2   2  20        2.18        3.24      1.94 o 
  -1   2  20        0.18        1.53      1.80 o 
   0   2  20       16.24       20.56      2.80 o 
   1   2  20       15.44       21.31      2.46 o 
   2   2  20        0.98        0.00      1.49 o 
  -3   3  20      113.30      120.18      6.69 o 
  -2   3  20        2.01        1.10      1.88 o 
  -1   3  20        4.19        3.91      1.45 o 
   0   3  20        0.07        0.11      2.87 o 
   1   3  20      100.31      102.47      4.28 o 
   2   3  20        5.52        5.05      1.71 o 
  -3   4  20        0.91        0.09      1.97 o 
  -2   4  20        0.22        0.00      2.37 o 
  -1   4  20        0.84        0.86      1.37 o 
   0   4  20       15.79       16.46      2.73 o 
   1   4  20        3.55        4.26      2.14 o 
   2   4  20        9.11        9.56      2.07 o 
  -3   5  20        0.33        0.00      1.86 o 
  -2   5  20        0.48        0.00      1.59 o 
  -1   5  20        0.20        0.74      1.38 o 
   0   5  20       25.45       23.08      3.09 o 
   1   5  20        2.72        0.07      3.14 o 
   2   5  20        2.34        2.23      1.77 o 
  -2   6  20        1.87        3.98      1.90 o 
  -1   6  20        6.01        6.46      1.90 o 
   0   6  20        7.83        7.01      2.26 o 
   1   6  20        0.23        0.94      1.92 o 
   2   6  20       23.12       26.49      5.26 o 
  -2   7  20       16.96       27.93      2.96 o 
  -1   7  20        4.55        7.73      4.35 o 
   0   7  20        4.04        6.71      2.40 o 
   1   7  20        3.96       10.17      2.65 o 
   2   7  20        0.19        0.17      2.26 o 
  -2   8  20       20.61       23.05      2.90 o 
  -1   8  20        1.67        2.89      2.05 o 
   0   8  20        0.49        3.59      2.15 o 
   1   8  20       11.68       11.05      2.95 o 
  -1   9  20       10.49       10.01      2.62 o 
   0   9  20       18.63       15.56      3.00 o 
   1   9  20       11.90       13.59      2.99 o 
  -3   1  21        4.90        6.84      2.48 o 
  -2   1  21       24.20       34.75      6.21 o 
  -1   1  21        5.82        7.90      2.92 o 
   0   1  21       35.56       35.32      3.00 o 
   1   1  21        0.28        0.00      1.48 o 
   2   1  21        0.40        0.77      1.87 o 
  -3   2  21      131.34      140.04      7.01 o 
  -2   2  21       56.62       64.24      4.53 o 
  -1   2  21       15.96       16.77      3.78 o 
   0   2  21      236.39      223.50      8.08 o 
   1   2  21       16.17       16.30      2.36 o 
   2   2  21       17.93       30.67      3.22 o 
  -2   3  21        3.85        5.94      2.13 o 
  -1   3  21        0.01        0.00      1.78 o 
   0   3  21      105.88      102.36      5.89 o 
   1   3  21        0.20        0.72      1.86 o 
   2   3  21        0.14        0.58      1.75 o 
  -2   4  21       12.08       20.42      4.44 o 
  -1   4  21        0.90        0.00      1.37 o 
   0   4  21       84.72       82.62      4.93 o 
   1   4  21       53.59       57.25      4.64 o 
   2   4  21        0.71        0.00      1.48 o 
  -2   5  21        0.04        2.23      2.64 o 
  -1   5  21       19.51       24.78      2.61 o 
   0   5  21       23.88       24.39      3.28 o 
   1   5  21       63.50       70.74      4.93 o 
  -2   6  21       21.63       29.57      3.64 o 
  -1   6  21       22.42       27.13      2.74 o 
   0   6  21        0.68        1.70      1.91 o 
   1   6  21        0.53        0.18      1.94 o 
  -1   7  21       12.35       15.04      2.85 o 
   0   7  21        0.06        1.78      2.28 o 
   1   7  21       74.80       84.64      5.55 o 
  -1   8  21        5.45        8.10      2.48 o 
   0   8  21        8.33        8.40      2.57 o 
  -2   0  22        5.92        5.19      3.17 o 
   0   0  22       24.42       24.11      5.43 o 
   1   0  22       11.38       10.98      2.64 o 
  -2   1  22        0.92        1.28      1.81 o 
   0   1  22        0.32        0.92      3.63 o 
   1   1  22       11.32       12.04      2.16 o 
  -2   2  22        9.42       14.82      3.84 o 
  -1   2  22       14.10       15.44      3.65 o 
   0   2  22       19.18       24.69      3.27 o 
   1   2  22        2.94        2.24      1.96 o 
  -2   3  22       18.33       26.02      4.68 o 
  -1   3  22       12.29       16.50      3.69 o 
   0   3  22        6.95        7.03      2.25 o 
   1   3  22        3.29        3.66      2.23 o 
  -2   4  22        0.02        0.56      2.49 o 
  -1   4  22        1.26        4.24      2.13 o 
   0   4  22        2.74        7.23      2.34 o 
   1   4  22       11.56       13.95      2.91 o 
  -1   5  22       54.21       56.42      3.65 o 
   0   5  22        1.84        0.00      1.92 o 
   1   5  22       11.02       12.25      2.97 o 
  -1   6  22        0.88        1.40      2.51 o 
   0   6  22        0.89        2.44      2.20 o 
   0   1  23        3.86        4.57      3.88 o 
   1   1  23        0.06        0.08      2.05 o 
   0   2  23        1.33        0.00      3.78 o 
  -1   3  23       14.46       21.32      4.23 o 
   0   3  23        0.04        0.79      2.00 o 
   0   4  23        8.33        8.97      2.50 o 
                                                 
